# Supplementary material for: Cellular, Extracellular and Extracellular Vesicular miRNA Profiles of Pre-Ovulatory Follicles Indicate Signaling Disturbances in Polycystic Ovaries
Source: Int J Mol Sci. 2020 Dec 15;21(24):9550. doi: 10.3390/ijms21249550 (PMC7765449; doi:10.3390/ijms21249550)
Supplement: Supplementary file 1 [file ijms-21-09550-s001.zip]

Archive with 2 entries (2 files):
- Supplementary Tables_IJMS.xlsx
- Supplementary_Results_IJMS.docx
