# Supplementary material for: Cellular, Extracellular and Extracellular Vesicular miRNA Profiles of Pre-Ovulatory Follicles Indicate Signaling Disturbances in Polycystic Ovaries
Source: Int J Mol Sci. 2020 Dec 15;21(24):9550. doi: 10.3390/ijms21249550 (PMC7765449; doi:10.3390/ijms21249550)
Supplement: Supplementary file 1 [file ijms-21-09550-s001.zip › Supplementary Tables_IJMS.xlsx]

## Sheet: SU 1
Supplementary Table S1. Average Sequence length and total number of sequences. A: Results before mapping. B: Results after mapping. Granulosa cells (MGC), whole cell-free follicular fluid (FF) and extracellular vesicles of the follicular fluid samples (EV).
A) Sample name	Average sequence length	Total sequences (million)	B) Sample name	Average sequence length	Total sequences (million)
MGC2-donor	50 bp	7.1	MGC2-donor	49 bp	3.4
MGC3-donor	42 bp	8.6	MGC3-donor	40 bp	6.3
MGC4-donor	46 bp	9.4	MGC4-donor	46 bp	5.2
MGC5-donor	40 bp	7.7	MGC5-donor	39 bp	5.2
MGC6-PCOS	45 bp	6.7	MGC6-PCOS	44 bp	5.2
MGC7-PCOS	41 bp	7.7	MGC7-PCOS	39 bp	6.1
MGC8-PCOS	48 bp	5.5	MGC8-PCOS	40 bp	1.8
MGC9-PCOS	53 bp	6.7	MGC9-PCOS	54 bp	5.4
MGC10-PCOS	36 bp	8.2	MGC10-PCOS	33 bp	5.8
MGC11-PCOS	59 bp	7.4	MGC11-PCOS	63 bp	3.4
MGC12-PCOS	37 bp	8.8	MGC12-PCOS	36 bp	6.1
MGC13-donor	52 bp	0.9	MGC13-donor	33 bp	0.3
MGC14-donor	44 bp	6.8	MGC14-donor	42 bp	5.3
MGC15-donor	59 bp	6.9	MGC15-donor	62 bp	4.9
MGC16-donor	56 bp	6.2	MGC16-donor	58 bp	3.6
MGC Average	47,2 bp	6.97333	MGC Average	45,2 bp	4.53333
MGC SD	7,49 bp	1.97248	MGC SD	9,93 bp	1.717
B)
FF2-donor	36 bp	7.2	FF2-donor	27 bp	2.4
FF3-donor	36 bp	5	FF3-donor	32 bp	2.5
FF4-donor	34 bp	4.8	FF4-donor	25 bp	2
FF5-donor	34 bp	5.9	FF5-donor	29 bp	3.1
FF6-PCOS	38 bp	6.2	FF6-PCOS	33 bp	2.7
FF7-PCOS	34 bp	7	FF7-PCOS	27 bp	3.5
FF8-PCOS	38 bp	6.1	FF8-PCOS	28 bp	2.4
FF9-PCOS	44 bp	6.2	FF9-PCOS	41 bp	2.6
FF10-PCOS	39 bp	6.5	FF10-PCOS	37 bp	3.4
FF11-PCOS	43 bp	7.6	FF11-PCOS	33 bp	1.2
FF12-PCOS	41 bp	7.6	FF12-PCOS	38 bp	3.9
FF13-donor	50 bp	6.1	FF13-donor	48 bp	2.6
FF14-donor	48 bp	7.1	FF14-donor	47 bp	3.7
FF15-donor	50 bp	6.4	FF15-donor	47 bp	2.7
FF16-donor	44 bp	4.7	FF16-donor	33 bp	1.2
FF Average	40,6 bp	6.29333	FF Average	35 bp	2.66
FF SD	5,67 bp	0.930796	FF SD	7.75	0.798928
C)
EV2-donor	37 bp	4.7	EV2-donor	24 bp	1.4
EV3-donor	38 bp	5.5	EV3-donor	23 bp	1.6
EV4-donor	33 bp	4.1	EV4-donor	21 bp	1.8
EV5-donor	32 bp	4.4	EV5-donor	21 bp	2
EV6-PCOS	36 bp	5.1	EV6-PCOS	23 bp	1.7
EV7-PCOS	33 bp	4.9	EV7-PCOS	21 bp	2.2
EV8-PCOS	34 bp	5.4	EV8-PCOS	21 bp	2.1
EV9-PCOS	35 bp	4.6	EV9-PCOS	22 bp	1.6
EV10-PCOS	34 bp	5.1	EV10-PCOS	22 bp	2.2
EV11-PCOS	38 bp	5.6	EV11-PCOS	23 bp	1.8
EV12-PCOS	35 bp	5.8	EV12-PCOS	22 bp	2
EV13-donor	36 bp	4.7	EV13-donor	22 bp	1.7
EV14-donor	39 bp	5.6	EV14-donor	24 bp	1.7
EV15-donor	38 bp	6	EV15-donor	23 bp	2
EV16-donor	37 bp	6	EV16-donor	23 bp	2
EV Average	35, 7 bp	5.16667	EV Average	22,3 bp	1.85333
EV SD	2,16 bp	0.591205	EV SD	1,05 bp	0.238647
p-value EV/MGC	9.88313e-06			2.36786e-07
p-value EV/FF	0.00106642			1.17156e-05

## Sheet: SU 2
Supplementary Table S2. Top 20 miRNAs in granulosa cell (MGC) samples (A), cell-free follicular fluid (FF) samples (B), and extracellular vesicle (EV) samples (C).
miRNAs shared between EV and FF samples are marked in red, miRNAs common to FF and MGC samples are underlined and miRNAs common to all three sample types are in bold.
A) MGC
Top 20	miRNA	Average DESeq2 normalized counts	SD
1	hsa-miR-16-5p	111409	185512
2	hsa-let-7f-5p	32823.5	23503.4
3	hsa-let-7a-5p	32800.4	18620.3
4	hsa-let-7b-5p	21246.5	8231.6
5	hsa-miR-223-3p	12248.3	12868.3
6	hsa-miR-21-5p	12121	9999.56
7	hsa-let-7i-5p	9684.76	10617.7
8	hsa-miR-451a	5934.03	8613.7
9	hsa-miR-142-3p	4723.66	4305.82
10	hsa-miR-486-5p	4186.71	4391.56
11	hsa-miR-26b-5p	4155.07	3884.79
12	hsa-miR-93-5p	3965.85	5606.69
13	hsa-let-7c-5p	3947.39	2164.57
14	hsa-miR-191-5p	3882.39	2324.83
15	hsa-miR-103a-3p	3871.12	3860.78
16	hsa-let-7g-5p	3209.79	3528.81
17	hsa-miR-26a-5p	2802.89	1428.36
18	hsa-miR-92a-3p	2485.04	1724.85
19	hsa-miR-25-3p	2330.39	2778.81
20	hsa-miR-126-3p	2281.91	3418.51
B) FF
Top 20	miRNA	Average DESeq2 normalized counts	SD
1	hsa-let-7b-5p	15657.5	6279.16
2	hsa-miR-16-5p	11337.6	4581.7
3	hsa-miR-125b-5p	5619.61	5847.2
4	hsa-miR-30a-5p	4351.19	2426.07
5	hsa-let-7c-5p	3482.17	2004.97
6	hsa-miR-21-5p	3039.66	1189.09
7	hsa-miR-30d-5p	2911.88	729.081
8	hsa-let-7a-5p	2668.53	2332.26
9	hsa-miR-125a-5p	2640.66	2620.22
10	hsa-let-7f-5p	2493.18	1957.75
11	hsa-miR-29a-3p	2280.79	1464.34
12	hsa-miR-92a-3p	2129.14	1071.93
13	hsa-miR-320a-3p	1833.27	816.512
14	hsa-miR-146a-5p	1715.93	2049.33
15	hsa-miR-143-3p	1656.83	779.504
16	hsa-miR-199a-3p	1586.18	812.286
17	hsa-miR-199b-3p	1586.18	812.286
18	hsa-let-7i-5p	1438.81	368.065
19	hsa-miR-148a-3p	1411.78	404.039
20	hsa-miR-423-5p	1199.93	710.466
C) EV
Top 20	miRNA	Average DESeq2 normalized counts	SD
1	hsa-let-7a-5p	24095.3	6114.29
2	hsa-let-7f-5p	23950.4	7658.67
3	hsa-let-7b-5p	15896.6	3657.28
4	hsa-miR-16-5p	10138.2	2139.18
5	hsa-miR-21-5p	6415.59	1933.63
6	hsa-let-7c-5p	5312.55	1794.4
7	hsa-miR-125b-5p	3660.68	1623.29
8	hsa-let-7i-5p	3394.32	1014.39
9	hsa-miR-202-5p	2869.61	870.587
10	hsa-miR-199a-3p	2826.65	1815.87
11	hsa-miR-199b-3p	2826.65	1815.87
12	hsa-miR-30a-5p	2742.16	738.743
13	hsa-miR-125a-5p	2488.16	546.909
14	hsa-miR-483-5p	2188.42	1864.67
15	hsa-miR-26a-5p	1949.17	595.054
16	hsa-miR-92a-3p	1915.79	462.872
17	hsa-miR-143-3p	1801.71	1617.31
18	hsa-miR-148a-3p	1448.41	290.686
19	hsa-miR-483-3p	1368.21	1188.25
20	hsa-miR-26b-5p	1214.46	318.945

## Sheet: SU 3
Supplementary Tabel S3. Distribution of observed miRNAs (5 observations in >50% of samples) between granulosa cells (MGC), whole cell-free follicular fluid (FF) and extracellular vesicles of the follicular fluid samples (EV).
MiRNAs common to blood plasma/serum miRNAs from Srinivasan et al 2019 are highlighted in blue.
EV, FF and MGC	FF and MGC	EV and MGC	MGC	FF
Number of miRNAs: 172	Number of miRNAs: 113	Number of miRNAs: 3	Number of miRNAs: 124	Number of miRNAs: 23
hsa-miR-99b-5p	hsa-miR-193a-5p	hsa-miR-374a-5p	hsa-miR-301a-3p	hsa-miR-452-5p
hsa-miR-199a-5p	hsa-miR-145-3p	hsa-miR-190a-5p	hsa-miR-3614-5p	hsa-miR-1972
hsa-miR-150-5p	hsa-miR-193b-3p	hsa-miR-196a-5p	hsa-miR-651-5p	hsa-miR-3131
hsa-miR-424-3p	hsa-miR-769-5p		hsa-miR-26b-3p	hsa-miR-3180-3p
hsa-miR-1307-3p	hsa-miR-625-3p		hsa-miR-27a-5p	hsa-miR-2277-3p
hsa-miR-15a-5p	hsa-miR-218-5p		hsa-miR-1248	hsa-miR-1909-5p
hsa-miR-423-5p	hsa-miR-873-5p		hsa-miR-589-3p	hsa-miR-133a-3p
hsa-miR-30a-5p	hsa-miR-513a-5p		hsa-miR-136-5p	hsa-miR-4492
hsa-miR-186-5p	hsa-miR-127-5p		hsa-miR-548q	hsa-miR-543
hsa-miR-320b	hsa-miR-1306-5p		hsa-miR-17-3p	hsa-miR-1292-5p
hsa-miR-27a-3p	hsa-miR-1296-5p		hsa-miR-511-5p	hsa-miR-4516
hsa-miR-125a-5p	hsa-miR-508-5p		hsa-miR-3200-3p	hsa-miR-433-3p
hsa-miR-28-3p	hsa-miR-1270		hsa-miR-7977	hsa-miR-431-3p
hsa-miR-454-3p	hsa-miR-146b-3p		hsa-miR-495-3p	hsa-miR-139-5p
hsa-miR-3613-5p	hsa-miR-629-3p		hsa-miR-144-3p	hsa-miR-493-3p
hsa-miR-432-5p	hsa-miR-487b-3p		hsa-miR-450a-1-3p	hsa-miR-665
hsa-miR-199a-3p	hsa-miR-141-3p		hsa-miR-708-5p	hsa-miR-299-3p
hsa-miR-1246	hsa-miR-33a-5p		hsa-miR-10527-5p	hsa-miR-760
hsa-miR-132-5p	hsa-miR-224-5p		hsa-miR-4732-5p	hsa-miR-8485
hsa-miR-335-5p	hsa-miR-378a-3p		hsa-miR-6511a-3p	hsa-miR-3180
hsa-miR-16-5p	hsa-miR-16-2-3p		hsa-miR-3609	hsa-miR-1224-5p
hsa-miR-221-3p	hsa-miR-339-3p		hsa-miR-1291	hsa-miR-299-5p
hsa-miR-323a-3p	hsa-miR-887-3p		hsa-miR-548ad-5p	hsa-miR-1247-5p
hsa-miR-30c-5p	hsa-miR-501-3p		hsa-miR-3173-5p
hsa-miR-21-5p	hsa-miR-21-3p		hsa-miR-2278
hsa-miR-370-3p	hsa-miR-154-5p		hsa-miR-766-3p
hsa-miR-199b-5p	hsa-miR-92b-3p		hsa-miR-1185-1-3p
hsa-miR-15b-5p	hsa-miR-143-5p		hsa-miR-1268b
hsa-miR-503-5p	hsa-miR-3940-3p		hsa-miR-96-5p
hsa-miR-590-3p	hsa-miR-99b-3p		hsa-miR-4508
hsa-miR-24-3p	hsa-miR-450a-2-3p		hsa-miR-22-5p
hsa-miR-132-3p	hsa-miR-324-5p		hsa-miR-188-5p
hsa-miR-328-3p	hsa-miR-200c-3p		hsa-miR-409-5p
hsa-miR-202-5p	hsa-miR-421		hsa-miR-491-5p
hsa-miR-424-5p	hsa-miR-3065-5p		hsa-miR-889-3p
hsa-miR-320d	hsa-miR-93-3p		hsa-miR-548j-5p
hsa-miR-151b	hsa-miR-532-3p		hsa-miR-548d-5p
hsa-miR-146a-5p	hsa-miR-345-5p		hsa-miR-4732-3p
hsa-miR-1908-5p	hsa-miR-187-3p		hsa-miR-340-3p
hsa-miR-184	hsa-miR-337-5p		hsa-miR-196b-5p
hsa-miR-664a-5p	hsa-miR-1468-5p		hsa-miR-3182
hsa-miR-27b-3p	hsa-miR-185-5p		hsa-miR-454-5p
hsa-miR-199b-3p	hsa-miR-369-5p		hsa-miR-183-5p
hsa-let-7g-5p	hsa-miR-340-5p		hsa-miR-502-5p
hsa-miR-34a-5p	hsa-miR-25-5p		hsa-miR-548ay-5p
hsa-miR-320a-3p	hsa-miR-576-5p		hsa-miR-29b-1-5p
hsa-miR-1290	hsa-miR-500a-3p		hsa-miR-377-3p
hsa-miR-381-3p	hsa-miR-324-3p		hsa-miR-1306-3p
hsa-miR-30d-5p	hsa-miR-329-3p		hsa-miR-181a-3p
hsa-miR-151a-3p	hsa-miR-3187-3p		hsa-miR-766-5p
hsa-miR-122-5p	hsa-miR-1301-3p		hsa-miR-3065-3p
hsa-miR-675-5p	hsa-miR-628-3p		hsa-miR-513a-3p
hsa-miR-148b-3p	hsa-miR-296-3p		hsa-miR-548c-5p
hsa-miR-30e-5p	hsa-miR-485-3p		hsa-miR-338-3p
hsa-miR-30b-5p	hsa-miR-323b-3p		hsa-miR-548au-5p
hsa-miR-134-5p	hsa-miR-20b-5p		hsa-miR-4326
hsa-miR-155-5p	hsa-miR-32-5p		hsa-miR-30c-1-3p
hsa-miR-483-5p	hsa-miR-1843		hsa-miR-501-5p
hsa-miR-1-3p	hsa-miR-584-5p		hsa-miR-548o-5p
hsa-miR-365a-3p	hsa-miR-296-5p		hsa-miR-548ae-5p
hsa-miR-450b-5p	hsa-miR-589-5p		hsa-miR-182-5p
hsa-miR-342-3p	hsa-miR-194-5p		hsa-miR-3679-5p
hsa-miR-142-5p	hsa-miR-99a-3p		hsa-miR-29b-2-5p
hsa-miR-339-5p	hsa-miR-942-5p		hsa-miR-106b-5p
hsa-miR-92a-3p	hsa-miR-505-5p		hsa-miR-144-5p
hsa-miR-19b-3p	hsa-miR-326		hsa-miR-3127-5p
hsa-miR-361-5p	hsa-miR-484		hsa-miR-330-5p
hsa-miR-941	hsa-miR-505-3p		hsa-miR-378a-5p
hsa-miR-409-3p	hsa-miR-210-3p		hsa-miR-628-5p
hsa-miR-140-5p	hsa-miR-598-3p		hsa-miR-363-3p
hsa-miR-654-3p	hsa-miR-769-3p		hsa-miR-500b-5p
hsa-miR-365b-3p	hsa-miR-873-3p		hsa-miR-378i
hsa-miR-98-5p	hsa-let-7a-3p		hsa-miR-29a-5p
hsa-miR-671-5p	hsa-miR-195-3p		hsa-miR-212-5p
hsa-miR-136-3p	hsa-miR-15b-3p		hsa-miR-1255b-5p
hsa-miR-200a-3p	hsa-miR-506-3p		hsa-miR-1294
hsa-miR-542-5p	hsa-miR-1287-5p		hsa-miR-486-3p
hsa-miR-100-5p	hsa-miR-2110		hsa-miR-185-3p
hsa-miR-181a-5p	hsa-miR-149-5p		hsa-let-7f-1-3p
hsa-miR-513c-5p	hsa-miR-493-5p		hsa-miR-500a-5p
hsa-miR-574-5p	hsa-miR-7-1-3p		hsa-miR-1277-5p
hsa-miR-125b-2-3p	hsa-miR-652-3p		hsa-miR-548e-5p
hsa-miR-574-3p	hsa-miR-455-5p		hsa-miR-5010-3p
hsa-miR-191-5p	hsa-miR-223-5p		hsa-miR-450a-5p
hsa-miR-320c	hsa-miR-10b-3p		hsa-miR-548am-5p
hsa-miR-509-3p	hsa-miR-502-3p		hsa-miR-1303
hsa-miR-193b-5p	hsa-miR-494-3p		hsa-miR-330-3p
hsa-miR-675-3p	hsa-miR-125a-3p		hsa-miR-488-3p
hsa-miR-1180-3p	hsa-miR-23b-5p		hsa-miR-4521
hsa-miR-107	hsa-let-7b-3p		hsa-miR-1179
hsa-miR-103a-3p	hsa-miR-1304-3p		hsa-miR-106a-5p
hsa-miR-514a-3p	hsa-miR-139-3p		hsa-miR-509-5p
hsa-miR-23a-3p	hsa-miR-4286		hsa-miR-1268a
hsa-let-7i-5p	hsa-miR-181b-5p		hsa-miR-148b-5p
hsa-miR-379-5p	hsa-miR-3615		hsa-miR-627-5p
hsa-miR-204-5p	hsa-miR-1271-5p		hsa-miR-28-5p
hsa-let-7d-5p	hsa-miR-874-3p		hsa-miR-374b-5p
hsa-miR-22-3p	hsa-miR-4448		hsa-miR-548h-3p
hsa-miR-197-3p	hsa-miR-191-3p		hsa-miR-365a-5p
hsa-miR-497-5p	hsa-miR-671-3p		hsa-miR-509-3-5p
hsa-let-7c-5p	hsa-miR-1307-5p		hsa-miR-3605-3p
hsa-miR-106b-3p	hsa-miR-375-3p		hsa-miR-221-5p
hsa-miR-29a-3p	hsa-miR-130b-3p		hsa-miR-1275
hsa-miR-744-5p	hsa-miR-30c-2-3p		hsa-miR-3064-5p
hsa-miR-615-3p	hsa-miR-532-5p		hsa-miR-331-3p
hsa-miR-26b-5p	hsa-miR-431-5p		hsa-miR-18a-5p
hsa-miR-93-5p	hsa-miR-4454		hsa-miR-92b-5p
hsa-miR-212-3p	hsa-miR-190b-5p		hsa-miR-130b-5p
hsa-miR-1260b	hsa-miR-877-5p		hsa-miR-378c
hsa-miR-30a-3p	hsa-miR-514a-5p		hsa-miR-30d-3p
hsa-miR-17-5p	hsa-miR-664a-3p		hsa-let-7i-3p
hsa-miR-142-3p	hsa-miR-503-3p		hsa-miR-181a-2-3p
hsa-miR-145-5p	hsa-miR-485-5p		hsa-miR-1255a
hsa-miR-451a			hsa-miR-342-5p
hsa-miR-23b-3p			hsa-miR-1262
hsa-miR-425-5p			hsa-miR-29c-5p
hsa-miR-146b-5p			hsa-miR-374a-3p
hsa-miR-508-3p			hsa-miR-9-5p
hsa-miR-483-3p			hsa-miR-362-5p
hsa-let-7e-5p			hsa-miR-548z
hsa-miR-130a-3p			hsa-miR-7706
hsa-miR-223-3p			hsa-miR-625-5p
hsa-miR-361-3p			hsa-miR-5100
hsa-miR-423-3p			hsa-miR-1285-3p
hsa-miR-10a-5p
hsa-miR-376a-3p
hsa-miR-369-3p
hsa-miR-382-5p
hsa-miR-99a-5p
hsa-miR-140-3p
hsa-miR-19a-3p
hsa-let-7d-3p
hsa-miR-127-3p
hsa-miR-128-3p
hsa-miR-10b-5p
hsa-miR-30e-3p
hsa-miR-26a-5p
hsa-miR-20a-5p
hsa-miR-222-3p
hsa-miR-25-3p
hsa-miR-214-3p
hsa-let-7f-5p
hsa-let-7b-5p
hsa-miR-411-5p
hsa-miR-1260a
hsa-miR-486-5p
hsa-miR-101-3p
hsa-miR-195-5p
hsa-miR-151a-5p
hsa-miR-192-5p
hsa-miR-29c-3p
hsa-miR-7-5p
hsa-miR-148a-3p
hsa-miR-29b-3p
hsa-miR-200b-3p
hsa-miR-542-3p
hsa-miR-425-3p
hsa-miR-126-3p
hsa-miR-629-5p
hsa-miR-143-3p
hsa-let-7a-5p
hsa-miR-125b-5p
hsa-miR-376c-3p
hsa-miR-12136
hsa-miR-152-3p
hsa-miR-95-3p
hsa-miR-660-5p
hsa-miR-126-5p
hsa-miR-31-5p
hsa-miR-203a-3p
hsa-miR-205-5p
hsa-miR-202-3p

## Sheet: SU 4
SU Table S4. Reactome pathways simultaneously over-represented by multiple cell-free miRNAs. Enrichment FDR<0.05.
A. Follicular fluid miRNAs outside of extracellular vesicles
Category	Subcategory	Enrichment	P-value	P-adjusted	Expected	Observed	miRNAs
Reactome (miRPathDB)	Infectious disease	over-represented	3.02e-7	2.77e-4	4.10835	16	hsa-miR-193b-3p; hsa-miR-218-5p; hsa-miR-1296-5p; hsa-miR-224-5p; hsa-miR-92b-3p; hsa-miR-324-5p; hsa-miR-421; hsa-miR-324-3p; hsa-miR-296-3p; hsa-miR-296-5p; hsa-miR-505-5p; hsa-miR-484; hsa-miR-149-5p; hsa-miR-652-3p; hsa-miR-181b-5p; hsa-miR-877-5p
Reactome (miRPathDB)	Metabolism of RNA	over-represented	5.07e-5	0.0232679	4.01903	13	hsa-miR-193b-3p; hsa-miR-218-5p; hsa-miR-1296-5p; hsa-miR-378a-3p; hsa-miR-324-5p; hsa-miR-324-3p; hsa-miR-296-3p; hsa-miR-505-5p; hsa-miR-484; hsa-miR-505-3p; hsa-miR-149-5p; hsa-miR-652-3p; hsa-miR-877-5p
Reactome (miRPathDB)	Signaling by ROBO receptors	over-represented	1.60e-4	0.0489974	3.30454	11	hsa-miR-193a-5p; hsa-miR-193b-3p; hsa-miR-218-5p; hsa-miR-1296-5p; hsa-miR-224-5p; hsa-miR-324-5p; hsa-miR-324-3p; hsa-miR-484; hsa-miR-149-5p; hsa-miR-652-3p; hsa-miR-877-5p
B. miRNAs enriched in extracellular vesicles
Category	Subcategory	Enrichment	P-value	P-adjusted	Expected	Observed	miRNAs
Reactome (miRPathDB)	Signal Transduction	over-represented	1.11e-21	1.47e-18	23.5212	65	hsa-miR-199a-5p; hsa-miR-15a-5p; hsa-miR-30a-5p; hsa-miR-27a-3p; hsa-miR-125a-5p; hsa-miR-454-3p; hsa-miR-335-5p; hsa-miR-16-5p; hsa-miR-221-3p; hsa-miR-323a-3p; hsa-miR-30c-5p; hsa-miR-21-5p; hsa-miR-15b-5p; hsa-miR-503-5p; hsa-miR-132-3p; hsa-miR-424-5p; hsa-miR-146a-5p; hsa-miR-184; hsa-miR-27b-3p; hsa-miR-34a-5p; hsa-miR-155-5p; hsa-miR-1-3p; hsa-miR-19b-3p; hsa-miR-140-5p; hsa-miR-98-5p; hsa…
Reactome (miRPathDB)	PIP3 activates AKT signaling	over-represented	6.56e-21	4.37e-18	22.1376	62	hsa-miR-199a-5p; hsa-miR-15a-5p; hsa-miR-30a-5p; hsa-miR-186-5p; hsa-miR-27a-3p; hsa-miR-125a-5p; hsa-miR-454-3p; hsa-miR-16-5p; hsa-miR-221-3p; hsa-miR-30c-5p; hsa-miR-21-5p; hsa-miR-15b-5p; hsa-miR-503-5p; hsa-miR-132-3p; hsa-miR-424-5p; hsa-miR-146a-5p; hsa-miR-184; hsa-miR-34a-5p; hsa-miR-30d-5p; hsa-miR-30e-5p; hsa-miR-30b-5p; hsa-miR-155-5p; hsa-miR-365a-3p; hsa-miR-92a-3p; hsa-miR-19b-3p; …
Reactome (miRPathDB)	Generic Transcription Pathway	over-represented	1.42e-20	6.29e-18	46.8448	94	hsa-miR-199a-5p; hsa-miR-15a-5p; hsa-miR-30a-5p; hsa-miR-186-5p; hsa-miR-320b; hsa-miR-27a-3p; hsa-miR-125a-5p; hsa-miR-454-3p; hsa-miR-199a-3p; hsa-miR-16-5p; hsa-miR-221-3p; hsa-miR-323a-3p; hsa-miR-30c-5p; hsa-miR-21-5p; hsa-miR-199b-5p; hsa-miR-15b-5p; hsa-miR-503-5p; hsa-miR-24-3p; hsa-miR-424-5p; hsa-miR-146a-5p; hsa-miR-184; hsa-miR-27b-3p; hsa-let-7g-5p; hsa-miR-34a-5p; hsa-miR-675-5p; hs…
Reactome (miRPathDB)	RNA Polymerase II Transcription	over-represented	1.99e-19	6.63e-17	47.2401	93	hsa-miR-199a-5p; hsa-miR-15a-5p; hsa-miR-30a-5p; hsa-miR-186-5p; hsa-miR-27a-3p; hsa-miR-125a-5p; hsa-miR-454-3p; hsa-miR-199a-3p; hsa-miR-16-5p; hsa-miR-221-3p; hsa-miR-323a-3p; hsa-miR-30c-5p; hsa-miR-21-5p; hsa-miR-199b-5p; hsa-miR-15b-5p; hsa-miR-503-5p; hsa-miR-24-3p; hsa-miR-424-5p; hsa-miR-146a-5p; hsa-miR-184; hsa-miR-27b-3p; hsa-let-7g-5p; hsa-miR-34a-5p; hsa-miR-675-5p; hsa-miR-30e-5p; …
Reactome (miRPathDB)	Interleukin-4 and Interleukin-13 signaling	over-represented	7.27e-19	1.94e-16	19.1728	55	hsa-miR-199a-5p; hsa-miR-15a-5p; hsa-miR-186-5p; hsa-miR-125a-5p; hsa-miR-199a-3p; hsa-miR-335-5p; hsa-miR-16-5p; hsa-miR-221-3p; hsa-miR-323a-3p; hsa-miR-30c-5p; hsa-miR-21-5p; hsa-miR-15b-5p; hsa-miR-503-5p; hsa-miR-146a-5p; hsa-miR-184; hsa-let-7g-5p; hsa-miR-34a-5p; hsa-miR-134-5p; hsa-miR-155-5p; hsa-miR-365a-3p; hsa-miR-140-5p; hsa-miR-654-3p; hsa-miR-98-5p; hsa-miR-200a-3p; hsa-miR-181a-5p…
Reactome (miRPathDB)	Gene expression Transcription	over-represented	6.88e-18	1.31e-15	50.0073	94	hsa-miR-199a-5p; hsa-miR-15a-5p; hsa-miR-30a-5p; hsa-miR-186-5p; hsa-miR-27a-3p; hsa-miR-125a-5p; hsa-miR-454-3p; hsa-miR-199a-3p; hsa-miR-1246; hsa-miR-16-5p; hsa-miR-221-3p; hsa-miR-323a-3p; hsa-miR-30c-5p; hsa-miR-21-5p; hsa-miR-199b-5p; hsa-miR-15b-5p; hsa-miR-24-3p; hsa-miR-424-5p; hsa-miR-146a-5p; hsa-miR-184; hsa-miR-27b-3p; hsa-let-7g-5p; hsa-miR-34a-5p; hsa-miR-30d-5p; hsa-miR-675-5p; hs…
Reactome (miRPathDB)	Immune System	over-represented	6.37e-18	1.31e-15	16.8009	50	hsa-miR-199a-5p; hsa-miR-15a-5p; hsa-miR-30a-5p; hsa-miR-125a-5p; hsa-miR-16-5p; hsa-miR-221-3p; hsa-miR-30c-5p; hsa-miR-21-5p; hsa-miR-15b-5p; hsa-miR-503-5p; hsa-miR-132-3p; hsa-miR-424-5p; hsa-miR-146a-5p; hsa-miR-184; hsa-let-7g-5p; hsa-miR-34a-5p; hsa-miR-155-5p; hsa-miR-1-3p; hsa-miR-365a-3p; hsa-miR-140-5p; hsa-miR-98-5p; hsa-miR-200a-3p; hsa-miR-574-3p; hsa-miR-497-5p; hsa-miR-29a-3p; hsa…
Reactome (miRPathDB)	Cytokine Signaling in Immune system	over-represented	1.02e-17	1.70e-15	19.9634	55	hsa-miR-199a-5p; hsa-miR-15a-5p; hsa-miR-186-5p; hsa-miR-125a-5p; hsa-miR-199a-3p; hsa-miR-16-5p; hsa-miR-221-3p; hsa-miR-30c-5p; hsa-miR-21-5p; hsa-miR-15b-5p; hsa-miR-503-5p; hsa-miR-132-3p; hsa-miR-146a-5p; hsa-miR-184; hsa-let-7g-5p; hsa-miR-34a-5p; hsa-miR-155-5p; hsa-miR-1-3p; hsa-miR-365a-3p; hsa-miR-140-5p; hsa-miR-98-5p; hsa-miR-200a-3p; hsa-miR-181a-5p; hsa-miR-23a-3p; hsa-miR-22-3p; hs…
Reactome (miRPathDB)	ESR-mediated signaling	over-represented	1.65e-17	2.44e-15	24.7072	62	hsa-miR-15a-5p; hsa-miR-30a-5p; hsa-miR-186-5p; hsa-miR-27a-3p; hsa-miR-16-5p; hsa-miR-221-3p; hsa-miR-323a-3p; hsa-miR-30c-5p; hsa-miR-21-5p; hsa-miR-15b-5p; hsa-miR-503-5p; hsa-miR-132-3p; hsa-miR-424-5p; hsa-miR-184; hsa-miR-27b-3p; hsa-let-7g-5p; hsa-miR-34a-5p; hsa-miR-148b-3p; hsa-miR-155-5p; hsa-miR-1-3p; hsa-miR-365a-3p; hsa-miR-92a-3p; hsa-miR-654-3p; hsa-miR-98-5p; hsa-miR-200a-3p; hsa-…
Reactome (miRPathDB)	Cellular Senescence	over-represented	4.83e-17	6.43e-15	25.1025	62	hsa-miR-15a-5p; hsa-miR-423-5p; hsa-miR-186-5p; hsa-miR-320b; hsa-miR-27a-3p; hsa-miR-125a-5p; hsa-miR-454-3p; hsa-miR-16-5p; hsa-miR-221-3p; hsa-miR-323a-3p; hsa-miR-30c-5p; hsa-miR-21-5p; hsa-miR-15b-5p; hsa-miR-503-5p; hsa-miR-24-3p; hsa-miR-424-5p; hsa-miR-146a-5p; hsa-let-7g-5p; hsa-miR-34a-5p; hsa-miR-30d-5p; hsa-miR-675-5p; hsa-miR-30e-5p; hsa-miR-30b-5p; hsa-miR-155-5p; hsa-miR-654-3p; hs…
Reactome (miRPathDB)	Cellular responses to stress	over-represented	2.51e-16	3.04e-14	27.8697	65	hsa-miR-199a-5p; hsa-miR-15a-5p; hsa-miR-30a-5p; hsa-miR-186-5p; hsa-miR-125a-5p; hsa-miR-454-3p; hsa-miR-16-5p; hsa-miR-221-3p; hsa-miR-30c-5p; hsa-miR-15b-5p; hsa-miR-503-5p; hsa-miR-24-3p; hsa-miR-328-3p; hsa-miR-424-5p; hsa-miR-34a-5p; hsa-miR-675-5p; hsa-miR-30e-5p; hsa-miR-155-5p; hsa-miR-92a-3p; hsa-miR-361-5p; hsa-miR-98-5p; hsa-miR-671-5p; hsa-miR-200a-3p; hsa-miR-100-5p; hsa-miR-181a-5p…
Reactome (miRPathDB)	Intracellular signaling by second messengers	over-represented	5.56e-16	6.05e-14	21.94	56	hsa-miR-15a-5p; hsa-miR-30a-5p; hsa-miR-186-5p; hsa-miR-125a-5p; hsa-miR-454-3p; hsa-miR-16-5p; hsa-miR-221-3p; hsa-miR-323a-3p; hsa-miR-30c-5p; hsa-miR-21-5p; hsa-miR-15b-5p; hsa-miR-503-5p; hsa-miR-132-3p; hsa-miR-146a-5p; hsa-miR-184; hsa-miR-34a-5p; hsa-miR-30d-5p; hsa-miR-30e-5p; hsa-miR-30b-5p; hsa-miR-155-5p; hsa-miR-365a-3p; hsa-miR-92a-3p; hsa-miR-19b-3p; hsa-miR-671-5p; hsa-miR-200a-3p;…
Reactome (miRPathDB)	Signaling by Interleukins	over-represented	5.91e-16	6.05e-14	19.3704	52	hsa-miR-199a-5p; hsa-miR-15a-5p; hsa-miR-186-5p; hsa-miR-125a-5p; hsa-miR-199a-3p; hsa-miR-16-5p; hsa-miR-221-3p; hsa-miR-30c-5p; hsa-miR-21-5p; hsa-miR-15b-5p; hsa-miR-503-5p; hsa-miR-24-3p; hsa-miR-132-3p; hsa-miR-146a-5p; hsa-miR-184; hsa-let-7g-5p; hsa-miR-34a-5p; hsa-miR-134-5p; hsa-miR-155-5p; hsa-miR-365a-3p; hsa-miR-140-5p; hsa-miR-98-5p; hsa-miR-200a-3p; hsa-miR-181a-5p; hsa-miR-23a-3p; …
Reactome (miRPathDB)	Signaling by Nuclear Receptors	over-represented	4.72e-15	4.49e-13	22.7306	56	hsa-miR-15a-5p; hsa-miR-30a-5p; hsa-miR-27a-3p; hsa-miR-16-5p; hsa-miR-221-3p; hsa-miR-30c-5p; hsa-miR-21-5p; hsa-miR-15b-5p; hsa-miR-503-5p; hsa-miR-132-3p; hsa-miR-424-5p; hsa-miR-184; hsa-miR-27b-3p; hsa-miR-34a-5p; hsa-miR-155-5p; hsa-miR-1-3p; hsa-miR-365a-3p; hsa-miR-92a-3p; hsa-miR-140-5p; hsa-miR-98-5p; hsa-miR-100-5p; hsa-miR-181a-5p; hsa-miR-574-3p; hsa-miR-320c; hsa-miR-103a-3p; hsa-mi…
Reactome (miRPathDB)	Disease	over-represented	1.09e-14	9.67e-13	17.1962	47	hsa-miR-199a-5p; hsa-miR-15a-5p; hsa-miR-186-5p; hsa-miR-27a-3p; hsa-miR-125a-5p; hsa-miR-16-5p; hsa-miR-221-3p; hsa-miR-30c-5p; hsa-miR-15b-5p; hsa-miR-503-5p; hsa-miR-132-3p; hsa-miR-27b-3p; hsa-miR-34a-5p; hsa-miR-155-5p; hsa-miR-92a-3p; hsa-miR-140-5p; hsa-miR-200a-3p; hsa-miR-100-5p; hsa-miR-181a-5p; hsa-miR-574-3p; hsa-miR-1180-3p; hsa-miR-23a-3p; hsa-miR-22-3p; hsa-miR-744-5p; hsa-miR-615-…
Reactome (miRPathDB)	Cellular responses to external stimuli	over-represented	8.46e-14	7.05e-12	25.3001	58	hsa-miR-199a-5p; hsa-miR-15a-5p; hsa-miR-423-5p; hsa-miR-30a-5p; hsa-miR-186-5p; hsa-miR-454-3p; hsa-miR-16-5p; hsa-miR-221-3p; hsa-miR-30c-5p; hsa-miR-15b-5p; hsa-miR-503-5p; hsa-miR-24-3p; hsa-miR-328-3p; hsa-miR-424-5p; hsa-miR-34a-5p; hsa-miR-30e-5p; hsa-miR-155-5p; hsa-miR-92a-3p; hsa-miR-361-5p; hsa-miR-98-5p; hsa-miR-671-5p; hsa-miR-200a-3p; hsa-miR-100-5p; hsa-miR-181a-5p; hsa-miR-320c; h…
Reactome (miRPathDB)	Signaling by Receptor Tyrosine Kinases	over-represented	3.18e-13	2.36e-11	14.0337	40	hsa-miR-199a-5p; hsa-miR-15a-5p; hsa-miR-30a-5p; hsa-miR-125a-5p; hsa-miR-199a-3p; hsa-miR-16-5p; hsa-miR-221-3p; hsa-miR-21-5p; hsa-miR-15b-5p; hsa-miR-503-5p; hsa-miR-132-3p; hsa-miR-146a-5p; hsa-miR-34a-5p; hsa-miR-155-5p; hsa-miR-1-3p; hsa-miR-365a-3p; hsa-miR-140-5p; hsa-miR-200a-3p; hsa-miR-181a-5p; hsa-miR-29a-3p; hsa-miR-744-5p; hsa-miR-615-3p; hsa-miR-145-5p; hsa-miR-451a; hsa-miR-223-3p…
Reactome (miRPathDB)	Signaling by TGF-beta Receptor Complex	over-represented	3.08e-13	2.36e-11	13.4407	39	hsa-miR-199a-5p; hsa-miR-15a-5p; hsa-miR-27a-3p; hsa-miR-125a-5p; hsa-miR-454-3p; hsa-miR-16-5p; hsa-miR-323a-3p; hsa-miR-30c-5p; hsa-miR-21-5p; hsa-miR-15b-5p; hsa-miR-503-5p; hsa-miR-24-3p; hsa-miR-424-5p; hsa-miR-146a-5p; hsa-miR-27b-3p; hsa-miR-34a-5p; hsa-miR-675-5p; hsa-miR-19b-3p; hsa-miR-98-5p; hsa-miR-574-3p; hsa-miR-497-5p; hsa-miR-615-3p; hsa-miR-93-5p; hsa-miR-17-5p; hsa-miR-145-5p; h…
Reactome (miRPathDB)	Cell Cycle	over-represented	1.01e-12	7.05e-11	18.7775	47	hsa-miR-15a-5p; hsa-miR-186-5p; hsa-miR-125a-5p; hsa-miR-16-5p; hsa-miR-221-3p; hsa-miR-323a-3p; hsa-miR-30c-5p; hsa-miR-15b-5p; hsa-miR-503-5p; hsa-miR-24-3p; hsa-miR-424-5p; hsa-miR-34a-5p; hsa-miR-1-3p; hsa-miR-365a-3p; hsa-miR-92a-3p; hsa-miR-98-5p; hsa-miR-100-5p; hsa-miR-1180-3p; hsa-miR-107; hsa-miR-103a-3p; hsa-miR-22-3p; hsa-miR-497-5p; hsa-miR-615-3p; hsa-miR-93-5p; hsa-miR-212-3p; hsa-…
Reactome (miRPathDB)	Diseases of signal transduction	over-represented	1.98e-12	1.32e-10	18.3821	46	hsa-miR-199a-5p; hsa-miR-27a-3p; hsa-miR-125a-5p; hsa-miR-454-3p; hsa-miR-221-3p; hsa-miR-323a-3p; hsa-miR-30c-5p; hsa-miR-21-5p; hsa-miR-15b-5p; hsa-miR-132-3p; hsa-miR-184; hsa-miR-34a-5p; hsa-miR-155-5p; hsa-miR-92a-3p; hsa-miR-19b-3p; hsa-miR-140-5p; hsa-miR-200a-3p; hsa-miR-100-5p; hsa-miR-181a-5p; hsa-miR-574-3p; hsa-miR-23a-3p; hsa-miR-22-3p; hsa-let-7c-5p; hsa-miR-29a-3p; hsa-miR-744-5p; …
Reactome (miRPathDB)	Negative regulation of the PI3KAKT network	over-represented	2.83e-12	1.80e-10	9.09224	30	hsa-miR-30a-5p; hsa-miR-125a-5p; hsa-miR-199a-3p; hsa-miR-221-3p; hsa-miR-503-5p; hsa-miR-132-3p; hsa-miR-146a-5p; hsa-miR-184; hsa-miR-34a-5p; hsa-miR-140-5p; hsa-miR-200a-3p; hsa-miR-574-3p; hsa-miR-22-3p; hsa-miR-29a-3p; hsa-miR-17-5p; hsa-miR-145-5p; hsa-miR-451a; hsa-miR-425-5p; hsa-miR-146b-5p; hsa-miR-19a-3p; hsa-miR-20a-5p; hsa-miR-222-3p; hsa-miR-101-3p; hsa-miR-29b-3p; hsa-miR-126-3p; h…
Reactome (miRPathDB)	Transcriptional Regulation by TP53	over-represented	1.24e-11	7.51e-10	21.1493	49	hsa-miR-15a-5p; hsa-miR-30a-5p; hsa-miR-186-5p; hsa-miR-125a-5p; hsa-miR-454-3p; hsa-miR-16-5p; hsa-miR-221-3p; hsa-miR-323a-3p; hsa-miR-21-5p; hsa-miR-15b-5p; hsa-miR-24-3p; hsa-miR-184; hsa-miR-34a-5p; hsa-miR-155-5p; hsa-miR-92a-3p; hsa-miR-19b-3p; hsa-miR-361-5p; hsa-miR-574-3p; hsa-miR-1180-3p; hsa-miR-22-3p; hsa-miR-497-5p; hsa-let-7c-5p; hsa-miR-29a-3p; hsa-miR-744-5p; hsa-miR-615-3p; hsa-…
Reactome (miRPathDB)	Mitotic G1-G1S phases	over-represented	1.39e-11	8.06e-10	12.2548	35	hsa-miR-15a-5p; hsa-miR-423-5p; hsa-miR-16-5p; hsa-miR-221-3p; hsa-miR-30c-5p; hsa-miR-15b-5p; hsa-miR-503-5p; hsa-miR-24-3p; hsa-miR-184; hsa-miR-34a-5p; hsa-miR-365a-3p; hsa-miR-92a-3p; hsa-miR-98-5p; hsa-miR-100-5p; hsa-miR-22-3p; hsa-miR-497-5p; hsa-miR-29a-3p; hsa-miR-615-3p; hsa-miR-212-3p; hsa-miR-145-5p; hsa-miR-451a; hsa-miR-425-5p; hsa-let-7e-5p; hsa-miR-130a-3p; hsa-miR-423-3p; hsa-miR…
Reactome (miRPathDB)	Signaling by TGF-beta family members	over-represented	4.37e-11	2.42e-9	14.429	38	hsa-miR-199a-5p; hsa-miR-15a-5p; hsa-miR-27a-3p; hsa-miR-454-3p; hsa-miR-16-5p; hsa-miR-323a-3p; hsa-miR-21-5p; hsa-miR-15b-5p; hsa-miR-503-5p; hsa-miR-24-3p; hsa-miR-424-5p; hsa-miR-27b-3p; hsa-miR-675-5p; hsa-miR-155-5p; hsa-miR-92a-3p; hsa-miR-19b-3p; hsa-miR-574-3p; hsa-miR-497-5p; hsa-miR-615-3p; hsa-miR-93-5p; hsa-miR-17-5p; hsa-miR-145-5p; hsa-miR-23b-3p; hsa-miR-130a-3p; hsa-miR-369-3p; h…
Reactome (miRPathDB)	Transcriptional activity of SMAD2SMAD3SMAD4 heterotrimer	over-represented	4.66e-11	2.48e-9	11.4641	33	hsa-miR-199a-5p; hsa-miR-15a-5p; hsa-miR-27a-3p; hsa-miR-125a-5p; hsa-miR-454-3p; hsa-miR-16-5p; hsa-miR-323a-3p; hsa-miR-30c-5p; hsa-miR-21-5p; hsa-miR-15b-5p; hsa-miR-503-5p; hsa-miR-24-3p; hsa-miR-27b-3p; hsa-miR-30b-5p; hsa-miR-98-5p; hsa-miR-22-3p; hsa-miR-615-3p; hsa-miR-17-5p; hsa-miR-145-5p; hsa-miR-23b-3p; hsa-miR-130a-3p; hsa-miR-369-3p; hsa-miR-99a-5p; hsa-miR-19a-3p; hsa-miR-20a-5p; h…
Reactome (miRPathDB)	Cell Cycle Mitotic	over-represented	8.97e-11	4.28e-9	16.6032	41	hsa-miR-15a-5p; hsa-miR-186-5p; hsa-miR-125a-5p; hsa-miR-16-5p; hsa-miR-221-3p; hsa-miR-323a-3p; hsa-miR-30c-5p; hsa-miR-15b-5p; hsa-miR-503-5p; hsa-miR-24-3p; hsa-miR-184; hsa-miR-34a-5p; hsa-miR-365a-3p; hsa-miR-92a-3p; hsa-miR-98-5p; hsa-miR-100-5p; hsa-miR-22-3p; hsa-miR-497-5p; hsa-miR-615-3p; hsa-miR-93-5p; hsa-miR-212-3p; hsa-miR-30a-3p; hsa-miR-17-5p; hsa-miR-451a; hsa-miR-425-5p; hsa-let…
Reactome (miRPathDB)	Intrinsic Pathway for Apoptosis	over-represented	9.01e-11	4.28e-9	12.8477	35	hsa-miR-30a-5p; hsa-miR-125a-5p; hsa-miR-221-3p; hsa-miR-21-5p; hsa-miR-15b-5p; hsa-miR-24-3p; hsa-miR-184; hsa-let-7g-5p; hsa-miR-34a-5p; hsa-miR-365a-3p; hsa-miR-181a-5p; hsa-miR-22-3p; hsa-miR-29a-3p; hsa-miR-30a-3p; hsa-miR-17-5p; hsa-miR-451a; hsa-let-7e-5p; hsa-miR-223-3p; hsa-miR-423-3p; hsa-miR-10b-5p; hsa-miR-30e-3p; hsa-miR-20a-5p; hsa-miR-222-3p; hsa-miR-214-3p; hsa-miR-29c-3p; hsa-miR…
Reactome (miRPathDB)	TP53 Regulates Metabolic Genes	over-represented	8.70e-11	4.28e-9	13.4407	36	hsa-miR-186-5p; hsa-miR-454-3p; hsa-miR-16-5p; hsa-miR-221-3p; hsa-miR-21-5p; hsa-miR-184; hsa-miR-34a-5p; hsa-miR-148b-3p; hsa-miR-409-3p; hsa-miR-200a-3p; hsa-miR-100-5p; hsa-miR-320c; hsa-miR-22-3p; hsa-miR-497-5p; hsa-miR-29a-3p; hsa-miR-744-5p; hsa-miR-93-5p; hsa-miR-17-5p; hsa-miR-451a; hsa-miR-23b-3p; hsa-let-7e-5p; hsa-miR-130a-3p; hsa-miR-99a-5p; hsa-miR-19a-3p; hsa-miR-26a-5p; hsa-miR-2…
Reactome (miRPathDB)	Developmental Biology	over-represented	1.71e-10	7.83e-9	16.2079	40	hsa-miR-199a-5p; hsa-miR-186-5p; hsa-miR-27a-3p; hsa-miR-125a-5p; hsa-miR-16-5p; hsa-miR-221-3p; hsa-miR-30c-5p; hsa-miR-15b-5p; hsa-miR-27b-3p; hsa-miR-34a-5p; hsa-miR-155-5p; hsa-miR-92a-3p; hsa-miR-200a-3p; hsa-miR-100-5p; hsa-miR-574-3p; hsa-miR-1180-3p; hsa-miR-22-3p; hsa-let-7c-5p; hsa-miR-29a-3p; hsa-miR-744-5p; hsa-miR-615-3p; hsa-miR-145-5p; hsa-miR-451a; hsa-miR-130a-3p; hsa-miR-223-3p;…
Reactome (miRPathDB)	PTEN Regulation	over-represented	2.67e-10	1.19e-8	13.836	36	hsa-miR-15a-5p; hsa-miR-186-5p; hsa-miR-454-3p; hsa-miR-16-5p; hsa-miR-221-3p; hsa-miR-30c-5p; hsa-miR-21-5p; hsa-miR-184; hsa-miR-30e-5p; hsa-miR-30b-5p; hsa-miR-92a-3p; hsa-miR-19b-3p; hsa-miR-671-5p; hsa-miR-200a-3p; hsa-miR-181a-5p; hsa-miR-22-3p; hsa-miR-29a-3p; hsa-miR-744-5p; hsa-miR-615-3p; hsa-miR-93-5p; hsa-miR-212-3p; hsa-miR-17-5p; hsa-miR-451a; hsa-miR-130a-3p; hsa-miR-423-3p; hsa-mi…
Reactome (miRPathDB)	Oncogene Induced Senescence	over-represented	5.03e-10	2.10e-8	17.9868	42	hsa-miR-199a-5p; hsa-miR-15a-5p; hsa-miR-320b; hsa-miR-454-3p; hsa-miR-199a-3p; hsa-miR-221-3p; hsa-miR-30c-5p; hsa-miR-21-5p; hsa-miR-15b-5p; hsa-miR-24-3p; hsa-miR-34a-5p; hsa-miR-675-5p; hsa-miR-155-5p; hsa-miR-654-3p; hsa-miR-200a-3p; hsa-miR-100-5p; hsa-miR-107; hsa-miR-22-3p; hsa-miR-497-5p; hsa-miR-29a-3p; hsa-miR-615-3p; hsa-miR-93-5p; hsa-miR-212-3p; hsa-miR-17-5p; hsa-miR-145-5p; hsa-mi…
Reactome (miRPathDB)	Signaling by NOTCH	over-represented	4.96e-10	2.10e-8	13.4407	35	hsa-miR-199a-5p; hsa-miR-15a-5p; hsa-miR-186-5p; hsa-miR-320b; hsa-miR-27a-3p; hsa-miR-125a-5p; hsa-miR-16-5p; hsa-miR-30c-5p; hsa-miR-15b-5p; hsa-miR-24-3p; hsa-miR-146a-5p; hsa-miR-184; hsa-miR-34a-5p; hsa-miR-675-5p; hsa-miR-155-5p; hsa-miR-92a-3p; hsa-miR-140-5p; hsa-miR-671-5p; hsa-miR-200a-3p; hsa-miR-100-5p; hsa-miR-107; hsa-miR-22-3p; hsa-miR-744-5p; hsa-miR-615-3p; hsa-miR-17-5p; hsa-miR…
Reactome (miRPathDB)	PI3KAKT Signaling in Cancer	over-represented	5.53e-10	2.23e-8	11.0688	31	hsa-miR-199a-5p; hsa-miR-125a-5p; hsa-miR-199a-3p; hsa-miR-221-3p; hsa-miR-503-5p; hsa-miR-132-3p; hsa-miR-184; hsa-miR-34a-5p; hsa-miR-140-5p; hsa-miR-654-3p; hsa-miR-200a-3p; hsa-miR-574-3p; hsa-miR-22-3p; hsa-miR-29a-3p; hsa-miR-744-5p; hsa-miR-145-5p; hsa-miR-425-5p; hsa-miR-146b-5p; hsa-miR-483-3p; hsa-miR-223-3p; hsa-miR-19a-3p; hsa-miR-222-3p; hsa-miR-29c-3p; hsa-miR-29b-3p; hsa-miR-200b-3…
Reactome (miRPathDB)	Transcriptional regulation by RUNX1	over-represented	5.30e-9	2.08e-7	12.4524	32	hsa-miR-15a-5p; hsa-miR-186-5p; hsa-miR-320b; hsa-miR-27a-3p; hsa-miR-16-5p; hsa-miR-221-3p; hsa-miR-30c-5p; hsa-miR-15b-5p; hsa-miR-424-5p; hsa-miR-184; hsa-miR-27b-3p; hsa-miR-34a-5p; hsa-miR-155-5p; hsa-miR-92a-3p; hsa-miR-98-5p; hsa-miR-671-5p; hsa-miR-200a-3p; hsa-miR-100-5p; hsa-miR-320c; hsa-miR-107; hsa-miR-103a-3p; hsa-miR-497-5p; hsa-miR-744-5p; hsa-miR-615-3p; hsa-miR-212-3p; hsa-miR-4…
Reactome (miRPathDB)	Regulation of TP53 Expression and Degradation	over-represented	7.88e-9	3.00e-7	7.9063	24	hsa-miR-125a-5p; hsa-miR-454-3p; hsa-miR-16-5p; hsa-miR-30c-5p; hsa-miR-21-5p; hsa-miR-24-3p; hsa-miR-184; hsa-miR-30b-5p; hsa-miR-365a-3p; hsa-miR-361-5p; hsa-miR-654-3p; hsa-miR-100-5p; hsa-miR-29a-3p; hsa-miR-130a-3p; hsa-miR-223-3p; hsa-miR-99a-5p; hsa-miR-10b-5p; hsa-miR-222-3p; hsa-miR-29c-3p; hsa-miR-29b-3p; hsa-miR-126-3p; hsa-miR-143-3p; hsa-miR-125b-5p; hsa-miR-376c-3p
Reactome (miRPathDB)	Oxidative Stress Induced Senescence	over-represented	1.25e-8	4.62e-7	20.9517	44	hsa-miR-15a-5p; hsa-miR-423-5p; hsa-miR-320b; hsa-miR-454-3p; hsa-miR-16-5p; hsa-miR-221-3p; hsa-miR-30c-5p; hsa-miR-21-5p; hsa-miR-15b-5p; hsa-miR-24-3p; hsa-miR-424-5p; hsa-miR-34a-5p; hsa-miR-30d-5p; hsa-miR-675-5p; hsa-miR-30b-5p; hsa-miR-92a-3p; hsa-miR-98-5p; hsa-miR-200a-3p; hsa-miR-320c; hsa-miR-497-5p; hsa-miR-29a-3p; hsa-miR-615-3p; hsa-miR-93-5p; hsa-miR-17-5p; hsa-miR-145-5p; hsa-miR-…
Reactome (miRPathDB)	MAPK family signaling cascades	over-represented	1.86e-8	6.68e-7	11.0688	29	hsa-miR-186-5p; hsa-miR-30c-5p; hsa-miR-132-3p; hsa-miR-34a-5p; hsa-miR-365a-3p; hsa-miR-140-5p; hsa-miR-671-5p; hsa-miR-200a-3p; hsa-miR-107; hsa-miR-29a-3p; hsa-miR-615-3p; hsa-miR-145-5p; hsa-miR-451a; hsa-miR-146b-5p; hsa-miR-483-3p; hsa-miR-130a-3p; hsa-miR-99a-5p; hsa-miR-19a-3p; hsa-miR-26a-5p; hsa-miR-148a-3p; hsa-miR-29b-3p; hsa-miR-200b-3p; hsa-miR-126-3p; hsa-miR-143-3p; hsa-let-7a-5p;…
Reactome (miRPathDB)	PI5P PP2A and IER3 Regulate PI3KAKT Signaling	over-represented	2.87e-8	1.01e-6	6.12738	20	hsa-miR-125a-5p; hsa-miR-199a-3p; hsa-miR-132-3p; hsa-miR-146a-5p; hsa-miR-34a-5p; hsa-miR-140-5p; hsa-miR-200a-3p; hsa-miR-574-3p; hsa-miR-22-3p; hsa-miR-145-5p; hsa-miR-451a; hsa-miR-146b-5p; hsa-miR-19a-3p; hsa-miR-101-3p; hsa-miR-29b-3p; hsa-miR-126-3p; hsa-miR-143-3p; hsa-miR-125b-5p; hsa-miR-376c-3p; hsa-miR-152-3p
Reactome (miRPathDB)	Estrogen-dependent gene expression	over-represented	5.79e-8	1.98e-6	18.1845	39	hsa-miR-15a-5p; hsa-miR-186-5p; hsa-miR-454-3p; hsa-miR-16-5p; hsa-miR-221-3p; hsa-miR-30c-5p; hsa-miR-21-5p; hsa-miR-15b-5p; hsa-miR-503-5p; hsa-miR-424-5p; hsa-miR-184; hsa-miR-34a-5p; hsa-miR-92a-3p; hsa-miR-98-5p; hsa-miR-100-5p; hsa-miR-574-3p; hsa-let-7d-5p; hsa-miR-497-5p; hsa-miR-744-5p; hsa-miR-615-3p; hsa-miR-93-5p; hsa-miR-212-3p; hsa-miR-17-5p; hsa-miR-451a; hsa-miR-19a-3p; hsa-miR-26…
Reactome (miRPathDB)	Metabolism of proteins	over-represented	6.12e-8	2.04e-6	13.4407	32	hsa-miR-15a-5p; hsa-miR-186-5p; hsa-miR-16-5p; hsa-miR-221-3p; hsa-miR-30c-5p; hsa-miR-15b-5p; hsa-miR-503-5p; hsa-miR-424-5p; hsa-miR-34a-5p; hsa-miR-155-5p; hsa-miR-92a-3p; hsa-miR-361-5p; hsa-miR-200a-3p; hsa-miR-100-5p; hsa-miR-320c; hsa-miR-1180-3p; hsa-miR-107; hsa-miR-497-5p; hsa-miR-744-5p; hsa-miR-615-3p; hsa-miR-145-5p; hsa-miR-451a; hsa-miR-130a-3p; hsa-miR-423-3p; hsa-miR-26a-5p; hsa-…
Reactome (miRPathDB)	Small interfering RNA siRNA biogenesis	over-represented	6.38e-8	2.07e-6	6.32504	20	hsa-miR-15a-5p; hsa-miR-221-3p; hsa-miR-323a-3p; hsa-miR-21-5p; hsa-miR-15b-5p; hsa-miR-424-5p; hsa-miR-148b-3p; hsa-miR-671-5p; hsa-miR-107; hsa-miR-103a-3p; hsa-miR-497-5p; hsa-miR-29a-3p; hsa-miR-99a-5p; hsa-miR-19a-3p; hsa-miR-101-3p; hsa-miR-195-5p; hsa-miR-148a-3p; hsa-let-7a-5p; hsa-miR-152-3p; hsa-miR-126-5p
Reactome (miRPathDB)	Deubiquitination	over-represented	8.74e-8	2.77e-6	11.6618	29	hsa-miR-15a-5p; hsa-miR-186-5p; hsa-miR-16-5p; hsa-miR-221-3p; hsa-miR-15b-5p; hsa-miR-424-5p; hsa-miR-146a-5p; hsa-miR-34a-5p; hsa-miR-92a-3p; hsa-miR-19b-3p; hsa-miR-361-5p; hsa-miR-98-5p; hsa-miR-200a-3p; hsa-miR-100-5p; hsa-miR-574-3p; hsa-miR-1180-3p; hsa-miR-744-5p; hsa-miR-615-3p; hsa-miR-93-5p; hsa-miR-212-3p; hsa-miR-17-5p; hsa-miR-145-5p; hsa-miR-130a-3p; hsa-miR-19a-3p; hsa-miR-20a-5p;…
Reactome (miRPathDB)	Hemostasis	over-represented	9.30e-8	2.88e-6	7.51098	22	hsa-miR-199a-5p; hsa-miR-15a-5p; hsa-miR-125a-5p; hsa-miR-16-5p; hsa-miR-15b-5p; hsa-miR-184; hsa-miR-34a-5p; hsa-miR-155-5p; hsa-miR-1-3p; hsa-miR-365a-3p; hsa-miR-671-5p; hsa-miR-200a-3p; hsa-miR-29a-3p; hsa-miR-30a-3p; hsa-miR-451a; hsa-miR-23b-3p; hsa-miR-19a-3p; hsa-miR-195-5p; hsa-miR-29b-3p; hsa-miR-200b-3p; hsa-miR-126-3p; hsa-miR-143-3p
Reactome (miRPathDB)	Loss of Function of SMAD4 in Cancer	over-represented	1.28e-7	3.71e-6	2.37189	11	hsa-miR-199a-5p; hsa-miR-27a-3p; hsa-miR-125a-5p; hsa-miR-323a-3p; hsa-miR-15b-5p; hsa-miR-146a-5p; hsa-miR-27b-3p; hsa-miR-200a-3p; hsa-miR-145-5p; hsa-miR-203a-3p; hsa-miR-205-5p
Reactome (miRPathDB)	SMAD23 MH2 Domain Mutants in Cancer	over-represented	1.28e-7	3.71e-6	2.37189	11	hsa-miR-199a-5p; hsa-miR-27a-3p; hsa-miR-125a-5p; hsa-miR-323a-3p; hsa-miR-15b-5p; hsa-miR-146a-5p; hsa-miR-27b-3p; hsa-miR-200a-3p; hsa-miR-145-5p; hsa-miR-203a-3p; hsa-miR-205-5p
Reactome (miRPathDB)	SMAD4 MH2 Domain Mutants in Cancer	over-represented	1.28e-7	3.71e-6	2.37189	11	hsa-miR-199a-5p; hsa-miR-27a-3p; hsa-miR-125a-5p; hsa-miR-323a-3p; hsa-miR-15b-5p; hsa-miR-146a-5p; hsa-miR-27b-3p; hsa-miR-200a-3p; hsa-miR-145-5p; hsa-miR-203a-3p; hsa-miR-205-5p
Reactome (miRPathDB)	Activation of BH3-only proteins	over-represented	1.42e-7	3.93e-6	11.8594	29	hsa-miR-15a-5p; hsa-miR-125a-5p; hsa-miR-221-3p; hsa-miR-21-5p; hsa-miR-24-3p; hsa-miR-184; hsa-miR-34a-5p; hsa-miR-409-3p; hsa-miR-654-3p; hsa-miR-497-5p; hsa-miR-29a-3p; hsa-miR-30a-3p; hsa-miR-451a; hsa-miR-223-3p; hsa-miR-423-3p; hsa-miR-30e-3p; hsa-miR-222-3p; hsa-miR-214-3p; hsa-miR-195-5p; hsa-miR-29c-3p; hsa-miR-148a-3p; hsa-miR-29b-3p; hsa-miR-200b-3p; hsa-miR-126-3p; hsa-miR-143-3p; hsa…
Reactome (miRPathDB)	Regulation of TP53 Activity through Association with Co-factors	over-represented	1.39e-7	3.93e-6	3.16252	13	hsa-miR-125a-5p; hsa-miR-21-5p; hsa-miR-184; hsa-miR-34a-5p; hsa-miR-29a-3p; hsa-miR-10b-5p; hsa-miR-222-3p; hsa-miR-214-3p; hsa-miR-29c-3p; hsa-miR-29b-3p; hsa-miR-126-3p; hsa-miR-143-3p; hsa-miR-125b-5p
Reactome (miRPathDB)	Extra-nuclear estrogen signaling	over-represented	1.73e-7	4.51e-6	13.243	31	hsa-miR-30a-5p; hsa-miR-125a-5p; hsa-miR-221-3p; hsa-miR-21-5p; hsa-miR-503-5p; hsa-miR-132-3p; hsa-miR-184; hsa-miR-34a-5p; hsa-miR-155-5p; hsa-miR-1-3p; hsa-miR-365a-3p; hsa-miR-140-5p; hsa-miR-200a-3p; hsa-miR-181a-5p; hsa-miR-574-3p; hsa-miR-29a-3p; hsa-miR-17-5p; hsa-miR-145-5p; hsa-miR-451a; hsa-miR-19a-3p; hsa-miR-222-3p; hsa-miR-29c-3p; hsa-miR-148a-3p; hsa-miR-29b-3p; hsa-miR-200b-3p; hs…
Reactome (miRPathDB)	Post-translational protein modification	over-represented	1.73e-7	4.51e-6	13.243	31	hsa-miR-15a-5p; hsa-miR-186-5p; hsa-miR-454-3p; hsa-miR-16-5p; hsa-miR-221-3p; hsa-miR-30c-5p; hsa-miR-15b-5p; hsa-miR-503-5p; hsa-miR-424-5p; hsa-miR-34a-5p; hsa-miR-30e-5p; hsa-miR-30b-5p; hsa-miR-155-5p; hsa-miR-92a-3p; hsa-miR-100-5p; hsa-miR-1180-3p; hsa-miR-497-5p; hsa-miR-615-3p; hsa-miR-145-5p; hsa-miR-451a; hsa-miR-130a-3p; hsa-miR-423-3p; hsa-miR-19a-3p; hsa-miR-26a-5p; hsa-miR-222-3p; …
Reactome (miRPathDB)	Pre-NOTCH Expression and Processing	over-represented	1.73e-7	4.51e-6	13.243	31	hsa-miR-15a-5p; hsa-miR-186-5p; hsa-miR-16-5p; hsa-miR-221-3p; hsa-miR-30c-5p; hsa-miR-15b-5p; hsa-miR-24-3p; hsa-miR-424-5p; hsa-miR-146a-5p; hsa-miR-34a-5p; hsa-miR-30d-5p; hsa-miR-675-5p; hsa-miR-30e-5p; hsa-miR-30b-5p; hsa-miR-92a-3p; hsa-miR-100-5p; hsa-miR-320c; hsa-miR-107; hsa-miR-497-5p; hsa-miR-615-3p; hsa-miR-93-5p; hsa-miR-17-5p; hsa-miR-23b-3p; hsa-miR-20a-5p; hsa-miR-101-3p; hsa-miR…
Reactome (miRPathDB)	Transcriptional regulation by the AP-2 TFAP2 family of transcription factors	over-represented	1.89e-7	4.83e-6	8.30161	23	hsa-miR-199a-5p; hsa-miR-186-5p; hsa-miR-125a-5p; hsa-miR-221-3p; hsa-miR-30c-5p; hsa-miR-134-5p; hsa-miR-140-5p; hsa-miR-654-3p; hsa-miR-100-5p; hsa-miR-574-3p; hsa-miR-22-3p; hsa-miR-29a-3p; hsa-miR-212-3p; hsa-miR-30a-3p; hsa-miR-145-5p; hsa-miR-146b-5p; hsa-miR-30e-3p; hsa-miR-214-3p; hsa-miR-29c-3p; hsa-miR-29b-3p; hsa-miR-200b-3p; hsa-miR-125b-5p; hsa-miR-205-5p
Reactome (miRPathDB)	Transcriptional regulation by RUNX3	over-represented	2.80e-7	7.04e-6	10.8712	27	hsa-miR-199a-5p; hsa-miR-186-5p; hsa-miR-454-3p; hsa-miR-16-5p; hsa-miR-221-3p; hsa-miR-30c-5p; hsa-miR-146a-5p; hsa-miR-34a-5p; hsa-miR-675-5p; hsa-miR-365a-3p; hsa-miR-92a-3p; hsa-miR-140-5p; hsa-miR-200a-3p; hsa-miR-574-3p; hsa-miR-615-3p; hsa-miR-30a-3p; hsa-miR-17-5p; hsa-miR-145-5p; hsa-miR-130a-3p; hsa-miR-423-3p; hsa-miR-30e-3p; hsa-miR-214-3p; hsa-miR-148a-3p; hsa-miR-200b-3p; hsa-miR-12…
Reactome (miRPathDB)	Regulation of TP53 Degradation	over-represented	3.08e-7	7.59e-6	7.31332	21	hsa-miR-125a-5p; hsa-miR-454-3p; hsa-miR-16-5p; hsa-miR-21-5p; hsa-miR-24-3p; hsa-miR-184; hsa-miR-365a-3p; hsa-miR-361-5p; hsa-miR-654-3p; hsa-miR-100-5p; hsa-miR-29a-3p; hsa-miR-130a-3p; hsa-miR-223-3p; hsa-miR-99a-5p; hsa-miR-10b-5p; hsa-miR-222-3p; hsa-miR-29c-3p; hsa-miR-29b-3p; hsa-miR-126-3p; hsa-miR-143-3p; hsa-miR-376c-3p
Reactome (miRPathDB)	Membrane Trafficking	over-represented	3.23e-7	7.82e-6	9.68521	25	hsa-miR-15a-5p; hsa-miR-30a-5p; hsa-miR-186-5p; hsa-miR-432-5p; hsa-miR-132-5p; hsa-miR-16-5p; hsa-miR-30c-5p; hsa-miR-15b-5p; hsa-miR-503-5p; hsa-miR-424-5p; hsa-miR-34a-5p; hsa-miR-155-5p; hsa-miR-1-3p; hsa-miR-92a-3p; hsa-miR-103a-3p; hsa-miR-93-5p; hsa-miR-17-5p; hsa-miR-142-3p; hsa-miR-451a; hsa-miR-130a-3p; hsa-miR-19a-3p; hsa-miR-20a-5p; hsa-miR-195-5p; hsa-miR-148a-3p; hsa-miR-152-3p
Reactome (miRPathDB)	SMAD2SMAD3SMAD4 heterotrimer regulates transcription	over-represented	3.38e-7	8.04e-6	8.49927	23	hsa-miR-199a-5p; hsa-miR-27a-3p; hsa-miR-125a-5p; hsa-miR-454-3p; hsa-miR-323a-3p; hsa-miR-30c-5p; hsa-miR-24-3p; hsa-miR-27b-3p; hsa-miR-675-5p; hsa-miR-98-5p; hsa-miR-22-3p; hsa-let-7c-5p; hsa-miR-212-3p; hsa-miR-17-5p; hsa-miR-145-5p; hsa-miR-23b-3p; hsa-miR-130a-3p; hsa-miR-29c-3p; hsa-miR-148a-3p; hsa-miR-29b-3p; hsa-miR-200b-3p; hsa-miR-31-5p; hsa-miR-205-5p
Reactome (miRPathDB)	Nuclear signaling by ERBB4	over-represented	3.70e-7	8.64e-6	1.77892	9	hsa-miR-199a-3p; hsa-miR-221-3p; hsa-miR-323a-3p; hsa-miR-29a-3p; hsa-miR-145-5p; hsa-miR-223-3p; hsa-miR-29b-3p; hsa-miR-126-3p; hsa-miR-31-5p
Reactome (miRPathDB)	Activation of BAD and translocation to mitochondria	over-represented	4.63e-7	1.04e-5	6.32504	19	hsa-miR-15a-5p; hsa-miR-221-3p; hsa-miR-15b-5p; hsa-miR-184; hsa-miR-34a-5p; hsa-miR-365a-3p; hsa-miR-409-3p; hsa-miR-22-3p; hsa-miR-497-5p; hsa-miR-29a-3p; hsa-miR-30a-3p; hsa-miR-451a; hsa-let-7e-5p; hsa-miR-30e-3p; hsa-miR-195-5p; hsa-miR-29c-3p; hsa-miR-29b-3p; hsa-miR-126-3p; hsa-miR-143-3p
Reactome (miRPathDB)	Adaptive Immune System	over-represented	4.63e-7	1.04e-5	6.32504	19	hsa-miR-15a-5p; hsa-miR-30a-5p; hsa-miR-16-5p; hsa-miR-30c-5p; hsa-miR-15b-5p; hsa-miR-503-5p; hsa-miR-424-5p; hsa-miR-155-5p; hsa-miR-100-5p; hsa-miR-574-3p; hsa-miR-497-5p; hsa-miR-615-3p; hsa-miR-93-5p; hsa-miR-17-5p; hsa-miR-19a-3p; hsa-miR-195-5p; hsa-miR-126-3p; hsa-miR-152-3p; hsa-miR-203a-3p
Reactome (miRPathDB)	Nucleotide-binding domain leucine rich repeat containing receptor NLR signaling pathways	over-represented	4.92e-7	1.09e-5	3.36018	13	hsa-miR-15a-5p; hsa-miR-125a-5p; hsa-miR-15b-5p; hsa-miR-146a-5p; hsa-miR-184; hsa-miR-34a-5p; hsa-miR-497-5p; hsa-miR-451a; hsa-miR-23b-3p; hsa-miR-146b-5p; hsa-miR-195-5p; hsa-miR-29b-3p; hsa-miR-200b-3p
Reactome (miRPathDB)	Signaling by WNT	over-represented	5.10e-7	1.11e-5	15.8126	34	hsa-miR-199a-5p; hsa-miR-15a-5p; hsa-miR-186-5p; hsa-miR-454-3p; hsa-miR-16-5p; hsa-miR-221-3p; hsa-miR-30c-5p; hsa-miR-15b-5p; hsa-miR-424-5p; hsa-miR-184; hsa-miR-34a-5p; hsa-miR-1-3p; hsa-miR-92a-3p; hsa-miR-140-5p; hsa-miR-671-5p; hsa-miR-100-5p; hsa-miR-574-3p; hsa-miR-107; hsa-miR-103a-3p; hsa-miR-497-5p; hsa-miR-744-5p; hsa-miR-615-3p; hsa-miR-212-3p; hsa-miR-451a; hsa-let-7e-5p; hsa-miR-1…
Reactome (miRPathDB)	TGF-beta receptor signaling activates SMADs	over-represented	5.92e-7	1.27e-5	8.10395	22	hsa-miR-199a-5p; hsa-miR-15a-5p; hsa-miR-454-3p; hsa-miR-16-5p; hsa-miR-323a-3p; hsa-miR-15b-5p; hsa-miR-424-5p; hsa-miR-146a-5p; hsa-miR-140-5p; hsa-miR-100-5p; hsa-miR-574-3p; hsa-miR-103a-3p; hsa-miR-497-5p; hsa-miR-615-3p; hsa-miR-17-5p; hsa-miR-145-5p; hsa-miR-130a-3p; hsa-miR-20a-5p; hsa-miR-195-5p; hsa-miR-376c-3p; hsa-miR-203a-3p; hsa-miR-205-5p
Reactome (miRPathDB)	BH3-only proteins associate with and inactivate anti-apoptotic BCL-2 members	over-represented	6.15e-7	1.30e-5	5.33675	17	hsa-miR-125a-5p; hsa-miR-221-3p; hsa-miR-323a-3p; hsa-miR-184; hsa-miR-34a-5p; hsa-miR-181a-5p; hsa-miR-29a-3p; hsa-miR-17-5p; hsa-miR-20a-5p; hsa-miR-222-3p; hsa-miR-29c-3p; hsa-miR-148a-3p; hsa-miR-29b-3p; hsa-miR-200b-3p; hsa-miR-143-3p; hsa-let-7a-5p; hsa-miR-125b-5p
Reactome (miRPathDB)	RUNX2 regulates genes involved in cell migration	over-represented	6.91e-7	1.44e-5	2.56955	11	hsa-miR-184; hsa-miR-365a-3p; hsa-miR-100-5p; hsa-miR-29a-3p; hsa-miR-30a-3p; hsa-miR-29c-3p; hsa-miR-29b-3p; hsa-miR-126-3p; hsa-miR-143-3p; hsa-miR-125b-5p; hsa-miR-205-5p
Reactome (miRPathDB)	Regulation of RUNX1 Expression and Activity	over-represented	8.56e-7	1.75e-5	16.8009	35	hsa-miR-15a-5p; hsa-miR-454-3p; hsa-miR-16-5p; hsa-miR-221-3p; hsa-miR-21-5p; hsa-miR-15b-5p; hsa-miR-503-5p; hsa-miR-424-5p; hsa-miR-146a-5p; hsa-miR-34a-5p; hsa-miR-675-5p; hsa-miR-148b-3p; hsa-miR-155-5p; hsa-miR-365a-3p; hsa-miR-19b-3p; hsa-miR-320c; hsa-miR-107; hsa-miR-103a-3p; hsa-miR-497-5p; hsa-miR-29a-3p; hsa-miR-615-3p; hsa-miR-212-3p; hsa-miR-17-5p; hsa-miR-23b-3p; hsa-miR-130a-3p; hs…
Reactome (miRPathDB)	Apoptosis	over-represented	8.83e-7	1.76e-5	10.0805	25	hsa-miR-30a-5p; hsa-miR-186-5p; hsa-miR-125a-5p; hsa-miR-221-3p; hsa-miR-21-5p; hsa-miR-184; hsa-miR-34a-5p; hsa-miR-365a-3p; hsa-miR-92a-3p; hsa-miR-200a-3p; hsa-miR-23a-3p; hsa-miR-29a-3p; hsa-miR-615-3p; hsa-miR-451a; hsa-let-7e-5p; hsa-miR-423-3p; hsa-miR-222-3p; hsa-miR-214-3p; hsa-miR-148a-3p; hsa-miR-200b-3p; hsa-miR-126-3p; hsa-miR-629-5p; hsa-miR-143-3p; hsa-miR-125b-5p; hsa-miR-376c-3p
Reactome (miRPathDB)	Programmed Cell Death	over-represented	8.83e-7	1.76e-5	10.0805	25	hsa-miR-30a-5p; hsa-miR-186-5p; hsa-miR-125a-5p; hsa-miR-221-3p; hsa-miR-21-5p; hsa-miR-184; hsa-miR-34a-5p; hsa-miR-365a-3p; hsa-miR-92a-3p; hsa-miR-200a-3p; hsa-miR-23a-3p; hsa-miR-29a-3p; hsa-miR-615-3p; hsa-miR-451a; hsa-let-7e-5p; hsa-miR-423-3p; hsa-miR-222-3p; hsa-miR-214-3p; hsa-miR-148a-3p; hsa-miR-200b-3p; hsa-miR-126-3p; hsa-miR-629-5p; hsa-miR-143-3p; hsa-miR-125b-5p; hsa-miR-376c-3p
Reactome (miRPathDB)	Constitutive Signaling by Aberrant PI3K in Cancer	over-represented	9.99e-7	1.89e-5	4.94143	16	hsa-miR-199a-5p; hsa-miR-221-3p; hsa-miR-146a-5p; hsa-miR-34a-5p; hsa-miR-140-5p; hsa-miR-200a-3p; hsa-miR-574-3p; hsa-miR-22-3p; hsa-miR-145-5p; hsa-miR-146b-5p; hsa-miR-483-3p; hsa-miR-19a-3p; hsa-miR-29b-3p; hsa-miR-126-3p; hsa-miR-376c-3p; hsa-miR-152-3p
Reactome (miRPathDB)	Cyclin ACdk2-associated events at S phase entry	over-represented	1.01e-6	1.89e-5	8.89458	23	hsa-miR-186-5p; hsa-miR-221-3p; hsa-miR-323a-3p; hsa-miR-503-5p; hsa-miR-184; hsa-miR-365a-3p; hsa-miR-92a-3p; hsa-miR-654-3p; hsa-miR-100-5p; hsa-miR-22-3p; hsa-miR-29a-3p; hsa-miR-744-5p; hsa-miR-212-3p; hsa-miR-451a; hsa-miR-23b-3p; hsa-miR-130a-3p; hsa-miR-423-3p; hsa-miR-99a-5p; hsa-miR-148a-3p; hsa-miR-126-3p; hsa-miR-152-3p; hsa-miR-95-3p; hsa-miR-196a-5p
Reactome (miRPathDB)	Cyclin E associated events during G1S transition	over-represented	1.01e-6	1.89e-5	8.89458	23	hsa-miR-186-5p; hsa-miR-221-3p; hsa-miR-323a-3p; hsa-miR-15b-5p; hsa-miR-503-5p; hsa-miR-184; hsa-miR-365a-3p; hsa-miR-92a-3p; hsa-miR-654-3p; hsa-miR-100-5p; hsa-miR-22-3p; hsa-miR-29a-3p; hsa-miR-212-3p; hsa-miR-451a; hsa-miR-23b-3p; hsa-miR-130a-3p; hsa-miR-423-3p; hsa-miR-99a-5p; hsa-miR-148a-3p; hsa-miR-126-3p; hsa-miR-152-3p; hsa-miR-95-3p; hsa-miR-196a-5p
Reactome (miRPathDB)	Vesicle-mediated transport	over-represented	1.01e-6	1.89e-5	8.89458	23	hsa-miR-15a-5p; hsa-miR-30a-5p; hsa-miR-186-5p; hsa-miR-432-5p; hsa-miR-132-5p; hsa-miR-16-5p; hsa-miR-30c-5p; hsa-miR-15b-5p; hsa-miR-503-5p; hsa-miR-34a-5p; hsa-miR-155-5p; hsa-miR-1-3p; hsa-miR-92a-3p; hsa-miR-103a-3p; hsa-miR-93-5p; hsa-miR-17-5p; hsa-miR-451a; hsa-miR-130a-3p; hsa-miR-19a-3p; hsa-miR-20a-5p; hsa-miR-195-5p; hsa-miR-148a-3p; hsa-miR-152-3p
Reactome (miRPathDB)	FOXO-mediated transcription	over-represented	1.33e-6	2.46e-5	14.2313	31	hsa-miR-199a-5p; hsa-miR-132-5p; hsa-miR-221-3p; hsa-miR-323a-3p; hsa-miR-184; hsa-miR-34a-5p; hsa-miR-155-5p; hsa-miR-365a-3p; hsa-miR-654-3p; hsa-miR-671-5p; hsa-miR-574-3p; hsa-miR-23a-3p; hsa-miR-22-3p; hsa-miR-29a-3p; hsa-miR-93-5p; hsa-miR-212-3p; hsa-miR-30a-3p; hsa-miR-17-5p; hsa-miR-145-5p; hsa-miR-483-3p; hsa-miR-130a-3p; hsa-miR-423-3p; hsa-miR-222-3p; hsa-miR-29c-3p; hsa-miR-148a-3p; …
Reactome (miRPathDB)	RUNX3 regulates p14-ARF	over-represented	1.60e-6	2.92e-5	4.54612	15	hsa-miR-27a-3p; hsa-miR-146a-5p; hsa-let-7g-5p; hsa-miR-675-5p; hsa-miR-155-5p; hsa-miR-365a-3p; hsa-miR-92a-3p; hsa-miR-140-5p; hsa-miR-574-3p; hsa-miR-615-3p; hsa-miR-30a-3p; hsa-miR-29b-3p; hsa-miR-200b-3p; hsa-miR-143-3p; hsa-miR-152-3p
Reactome (miRPathDB)	G1S Transition	over-represented	1.77e-6	3.14e-5	8.49927	22	hsa-miR-186-5p; hsa-miR-30c-5p; hsa-miR-15b-5p; hsa-miR-503-5p; hsa-miR-24-3p; hsa-miR-184; hsa-miR-34a-5p; hsa-miR-365a-3p; hsa-miR-92a-3p; hsa-miR-100-5p; hsa-miR-22-3p; hsa-miR-29a-3p; hsa-miR-615-3p; hsa-miR-212-3p; hsa-miR-145-5p; hsa-miR-451a; hsa-miR-423-3p; hsa-miR-99a-5p; hsa-miR-20a-5p; hsa-let-7b-5p; hsa-miR-192-5p; hsa-miR-95-3p
Reactome (miRPathDB)	TP53 Regulates Transcription of Cell Cycle Genes	over-represented	1.77e-6	3.14e-5	8.49927	22	hsa-miR-15a-5p; hsa-miR-125a-5p; hsa-miR-15b-5p; hsa-miR-24-3p; hsa-miR-34a-5p; hsa-miR-148b-3p; hsa-miR-92a-3p; hsa-miR-98-5p; hsa-miR-574-3p; hsa-miR-22-3p; hsa-miR-212-3p; hsa-miR-17-5p; hsa-miR-23b-3p; hsa-miR-223-3p; hsa-miR-20a-5p; hsa-miR-25-3p; hsa-let-7b-5p; hsa-miR-195-5p; hsa-miR-148a-3p; hsa-miR-200b-3p; hsa-miR-125b-5p; hsa-miR-152-3p
Reactome (miRPathDB)	Regulation of TP53 Expression	over-represented	1.97e-6	3.44e-5	1.58126	8	hsa-miR-125a-5p; hsa-miR-30c-5p; hsa-miR-30d-5p; hsa-miR-30e-5p; hsa-miR-30b-5p; hsa-miR-223-3p; hsa-miR-222-3p; hsa-miR-125b-5p
Reactome (miRPathDB)	Signaling by Non-Receptor Tyrosine Kinases	over-represented	2.24e-6	3.78e-5	10.4758	25	hsa-miR-199a-5p; hsa-miR-27a-3p; hsa-miR-125a-5p; hsa-miR-454-3p; hsa-miR-221-3p; hsa-miR-323a-3p; hsa-miR-146a-5p; hsa-miR-155-5p; hsa-miR-365a-3p; hsa-miR-200a-3p; hsa-miR-574-3p; hsa-miR-22-3p; hsa-miR-29a-3p; hsa-miR-30a-3p; hsa-miR-17-5p; hsa-miR-145-5p; hsa-miR-146b-5p; hsa-miR-130a-3p; hsa-miR-30e-3p; hsa-miR-20a-5p; hsa-miR-200b-3p; hsa-miR-126-3p; hsa-miR-143-3p; hsa-miR-125b-5p; hsa-miR…
Reactome (miRPathDB)	Signaling by PTK6	over-represented	2.24e-6	3.78e-5	10.4758	25	hsa-miR-199a-5p; hsa-miR-27a-3p; hsa-miR-125a-5p; hsa-miR-454-3p; hsa-miR-221-3p; hsa-miR-323a-3p; hsa-miR-146a-5p; hsa-miR-155-5p; hsa-miR-365a-3p; hsa-miR-200a-3p; hsa-miR-574-3p; hsa-miR-22-3p; hsa-miR-29a-3p; hsa-miR-30a-3p; hsa-miR-17-5p; hsa-miR-145-5p; hsa-miR-146b-5p; hsa-miR-130a-3p; hsa-miR-30e-3p; hsa-miR-20a-5p; hsa-miR-200b-3p; hsa-miR-126-3p; hsa-miR-143-3p; hsa-miR-125b-5p; hsa-miR…
Reactome (miRPathDB)	Transcriptional Regulation by MECP2	over-represented	2.24e-6	3.78e-5	10.4758	25	hsa-miR-30c-5p; hsa-miR-21-5p; hsa-miR-146a-5p; hsa-miR-184; hsa-miR-34a-5p; hsa-miR-148b-3p; hsa-miR-1-3p; hsa-miR-365a-3p; hsa-miR-19b-3p; hsa-miR-107; hsa-miR-103a-3p; hsa-miR-22-3p; hsa-miR-212-3p; hsa-miR-17-5p; hsa-miR-23b-3p; hsa-miR-146b-5p; hsa-miR-130a-3p; hsa-miR-99a-5p; hsa-miR-19a-3p; hsa-miR-20a-5p; hsa-miR-195-5p; hsa-miR-148a-3p; hsa-miR-200b-3p; hsa-miR-126-3p; hsa-miR-152-3p
Reactome (miRPathDB)	CD28 co-stimulation	over-represented	2.52e-6	4.19e-5	4.15081	14	hsa-miR-125a-5p; hsa-miR-221-3p; hsa-miR-146a-5p; hsa-miR-184; hsa-miR-155-5p; hsa-miR-654-3p; hsa-miR-100-5p; hsa-miR-497-5p; hsa-miR-29a-3p; hsa-miR-29b-3p; hsa-miR-126-3p; hsa-miR-143-3p; hsa-miR-376c-3p; hsa-miR-205-5p
Reactome (miRPathDB)	TFAP2 AP-2 family regulates transcription of cell cycle factors	over-represented	2.68e-6	4.41e-5	2.7672	11	hsa-miR-125a-5p; hsa-miR-503-5p; hsa-miR-98-5p; hsa-let-7i-5p; hsa-miR-29a-3p; hsa-miR-212-3p; hsa-miR-145-5p; hsa-miR-222-3p; hsa-miR-214-3p; hsa-miR-29c-3p; hsa-miR-148a-3p
Reactome (miRPathDB)	Loss of Function of SMAD23 in Cancer	over-represented	2.94e-6	4.77e-5	6.32504	18	hsa-miR-199a-5p; hsa-miR-27a-3p; hsa-miR-125a-5p; hsa-miR-454-3p; hsa-miR-323a-3p; hsa-miR-15b-5p; hsa-miR-202-5p; hsa-miR-146a-5p; hsa-miR-27b-3p; hsa-miR-200a-3p; hsa-miR-574-3p; hsa-miR-93-5p; hsa-miR-17-5p; hsa-miR-145-5p; hsa-miR-130a-3p; hsa-miR-19a-3p; hsa-miR-20a-5p; hsa-miR-205-5p
Reactome (miRPathDB)	Signaling by TGF-beta Receptor Complex in Cancer	over-represented	3.11e-6	5.00e-5	6.91801	19	hsa-miR-199a-5p; hsa-miR-27a-3p; hsa-miR-125a-5p; hsa-miR-454-3p; hsa-miR-323a-3p; hsa-miR-15b-5p; hsa-miR-202-5p; hsa-miR-146a-5p; hsa-miR-27b-3p; hsa-miR-200a-3p; hsa-miR-181a-5p; hsa-miR-574-3p; hsa-miR-93-5p; hsa-miR-17-5p; hsa-miR-145-5p; hsa-miR-130a-3p; hsa-miR-19a-3p; hsa-miR-20a-5p; hsa-miR-205-5p
Reactome (miRPathDB)	Post-transcriptional silencing by small RNAs	over-represented	3.33e-6	5.29e-5	12.6501	28	hsa-miR-15a-5p; hsa-miR-454-3p; hsa-miR-21-5p; hsa-miR-15b-5p; hsa-miR-424-5p; hsa-miR-30d-5p; hsa-miR-148b-3p; hsa-miR-19b-3p; hsa-miR-671-5p; hsa-miR-320c; hsa-miR-107; hsa-miR-103a-3p; hsa-miR-497-5p; hsa-miR-93-5p; hsa-miR-212-3p; hsa-miR-17-5p; hsa-miR-130a-3p; hsa-miR-99a-5p; hsa-miR-19a-3p; hsa-miR-26a-5p; hsa-miR-20a-5p; hsa-let-7b-5p; hsa-miR-195-5p; hsa-miR-148a-3p; hsa-let-7a-5p; hsa-m…
Reactome (miRPathDB)	Insulin-like Growth Factor-2 mRNA Binding Proteins IGF2BPsIMPsVICKZs bind RNA	over-represented	3.87e-6	6.07e-5	3.75549	13	hsa-miR-320b; hsa-let-7g-5p; hsa-miR-34a-5p; hsa-miR-98-5p; hsa-miR-100-5p; hsa-let-7d-5p; hsa-let-7c-5p; hsa-miR-744-5p; hsa-miR-145-5p; hsa-let-7e-5p; hsa-let-7b-5p; hsa-let-7a-5p; hsa-miR-196a-5p
Reactome (miRPathDB)	Metabolism of RNA	over-represented	4.80e-6	7.44e-5	8.89458	22	hsa-miR-30a-5p; hsa-miR-186-5p; hsa-miR-16-5p; hsa-miR-221-3p; hsa-miR-15b-5p; hsa-miR-1-3p; hsa-miR-92a-3p; hsa-miR-361-5p; hsa-miR-100-5p; hsa-miR-1180-3p; hsa-let-7c-5p; hsa-miR-744-5p; hsa-miR-615-3p; hsa-miR-1260b; hsa-let-7e-5p; hsa-miR-423-3p; hsa-miR-99a-5p; hsa-miR-222-3p; hsa-let-7b-5p; hsa-let-7a-5p; hsa-miR-125b-5p; hsa-miR-196a-5p
Reactome (miRPathDB)	Gene Silencing by RNA	over-represented	5.33e-6	8.08e-5	10.8712	25	hsa-miR-15a-5p; hsa-miR-186-5p; hsa-miR-16-5p; hsa-miR-221-3p; hsa-miR-323a-3p; hsa-miR-15b-5p; hsa-miR-328-3p; hsa-miR-424-5p; hsa-miR-34a-5p; hsa-miR-98-5p; hsa-miR-671-5p; hsa-miR-1180-3p; hsa-miR-107; hsa-miR-497-5p; hsa-miR-744-5p; hsa-miR-615-3p; hsa-miR-93-5p; hsa-miR-423-3p; hsa-miR-99a-5p; hsa-let-7b-5p; hsa-miR-148a-3p; hsa-miR-629-5p; hsa-let-7a-5p; hsa-miR-152-3p; hsa-miR-31-5p
Reactome (miRPathDB)	MAPK6MAPK4 signaling	over-represented	5.40e-6	8.08e-5	7.70864	20	hsa-miR-15a-5p; hsa-miR-186-5p; hsa-miR-454-3p; hsa-miR-16-5p; hsa-miR-221-3p; hsa-miR-30c-5p; hsa-miR-92a-3p; hsa-miR-671-5p; hsa-miR-107; hsa-miR-29a-3p; hsa-miR-744-5p; hsa-miR-615-3p; hsa-miR-212-3p; hsa-miR-451a; hsa-miR-130a-3p; hsa-miR-99a-5p; hsa-miR-148a-3p; hsa-miR-200b-3p; hsa-miR-152-3p; hsa-miR-126-5p
Reactome (miRPathDB)	S Phase	over-represented	5.40e-6	8.08e-5	7.70864	20	hsa-miR-186-5p; hsa-miR-503-5p; hsa-miR-24-3p; hsa-miR-184; hsa-miR-34a-5p; hsa-miR-365a-3p; hsa-miR-92a-3p; hsa-miR-100-5p; hsa-miR-29a-3p; hsa-miR-744-5p; hsa-miR-615-3p; hsa-miR-212-3p; hsa-miR-451a; hsa-miR-423-3p; hsa-miR-99a-5p; hsa-let-7b-5p; hsa-miR-192-5p; hsa-miR-148a-3p; hsa-miR-95-3p; hsa-miR-196a-5p
Reactome (miRPathDB)	Transcriptional regulation of pluripotent stem cells	over-represented	5.75e-6	8.50e-5	4.34846	14	hsa-miR-199a-5p; hsa-miR-125a-5p; hsa-miR-323a-3p; hsa-miR-503-5p; hsa-miR-146a-5p; hsa-miR-34a-5p; hsa-miR-140-5p; hsa-miR-200a-3p; hsa-miR-181a-5p; hsa-miR-107; hsa-miR-145-5p; hsa-miR-148a-3p; hsa-miR-152-3p; hsa-miR-203a-3p
Reactome (miRPathDB)	Signaling by ERBB4	over-represented	7.36e-6	1.08e-4	4.94143	15	hsa-miR-27a-3p; hsa-miR-454-3p; hsa-miR-199a-3p; hsa-miR-221-3p; hsa-miR-146a-5p; hsa-miR-365a-3p; hsa-miR-200a-3p; hsa-miR-181a-5p; hsa-miR-29a-3p; hsa-miR-145-5p; hsa-miR-23b-3p; hsa-miR-130a-3p; hsa-miR-29b-3p; hsa-miR-126-3p; hsa-miR-143-3p
Reactome (miRPathDB)	FOXO-mediated transcription of cell cycle genes	over-represented	7.66e-6	1.11e-4	9.09224	22	hsa-miR-199a-5p; hsa-miR-15a-5p; hsa-miR-125a-5p; hsa-miR-323a-3p; hsa-miR-370-3p; hsa-miR-15b-5p; hsa-miR-503-5p; hsa-miR-146a-5p; hsa-miR-34a-5p; hsa-miR-654-3p; hsa-miR-200a-3p; hsa-miR-107; hsa-miR-22-3p; hsa-miR-212-3p; hsa-miR-1260b; hsa-miR-145-5p; hsa-miR-130a-3p; hsa-miR-223-3p; hsa-miR-148a-3p; hsa-miR-200b-3p; hsa-miR-152-3p; hsa-miR-203a-3p
Reactome (miRPathDB)	Intra-Golgi and retrograde Golgi-to-ER traffic	over-represented	8.35e-6	1.20e-4	2.96486	11	hsa-miR-15a-5p; hsa-miR-186-5p; hsa-miR-16-5p; hsa-miR-30c-5p; hsa-miR-15b-5p; hsa-miR-34a-5p; hsa-miR-92a-3p; hsa-miR-103a-3p; hsa-miR-142-3p; hsa-miR-195-5p; hsa-miR-148a-3p
Reactome (miRPathDB)	Autophagy	over-represented	8.54e-6	1.21e-4	5.53441	16	hsa-miR-15a-5p; hsa-miR-454-3p; hsa-miR-16-5p; hsa-miR-15b-5p; hsa-miR-503-5p; hsa-miR-424-5p; hsa-miR-34a-5p; hsa-miR-497-5p; hsa-miR-615-3p; hsa-miR-17-5p; hsa-miR-130a-3p; hsa-miR-99a-5p; hsa-miR-19a-3p; hsa-miR-195-5p; hsa-miR-148a-3p; hsa-miR-152-3p
Reactome (miRPathDB)	Antiviral mechanism by IFN-stimulated genes	over-represented	9.19e-6	1.29e-4	3.95315	13	hsa-miR-16-5p; hsa-miR-221-3p; hsa-miR-15b-5p; hsa-miR-146a-5p; hsa-miR-34a-5p; hsa-miR-1-3p; hsa-miR-140-5p; hsa-let-7c-5p; hsa-miR-615-3p; hsa-miR-423-3p; hsa-miR-369-3p; hsa-let-7b-5p; hsa-miR-125b-5p
Reactome (miRPathDB)	TP53 Regulates Transcription of Genes Involved in G1 Cell Cycle Arrest	over-represented	9.38e-6	1.30e-4	7.31332	19	hsa-miR-15a-5p; hsa-miR-125a-5p; hsa-miR-16-5p; hsa-miR-15b-5p; hsa-miR-503-5p; hsa-miR-34a-5p; hsa-miR-148b-3p; hsa-miR-98-5p; hsa-miR-200a-3p; hsa-miR-22-3p; hsa-miR-212-3p; hsa-miR-223-3p; hsa-let-7b-5p; hsa-miR-195-5p; hsa-miR-148a-3p; hsa-miR-200b-3p; hsa-miR-125b-5p; hsa-miR-152-3p; hsa-miR-196a-5p
Reactome (miRPathDB)	Cyclin D associated events in G1	over-represented	1.02e-5	1.38e-4	13.243	28	hsa-miR-125a-5p; hsa-miR-454-3p; hsa-miR-221-3p; hsa-miR-15b-5p; hsa-miR-503-5p; hsa-miR-24-3p; hsa-miR-34a-5p; hsa-miR-365a-3p; hsa-miR-98-5p; hsa-miR-22-3p; hsa-miR-497-5p; hsa-miR-29a-3p; hsa-miR-615-3p; hsa-miR-17-5p; hsa-miR-145-5p; hsa-miR-23b-3p; hsa-miR-425-5p; hsa-miR-130a-3p; hsa-miR-20a-5p; hsa-miR-222-3p; hsa-let-7b-5p; hsa-miR-195-5p; hsa-let-7a-5p; hsa-miR-125b-5p; hsa-miR-152-3p; h…
Reactome (miRPathDB)	G1 Phase	over-represented	1.02e-5	1.38e-4	13.243	28	hsa-miR-125a-5p; hsa-miR-454-3p; hsa-miR-221-3p; hsa-miR-15b-5p; hsa-miR-503-5p; hsa-miR-24-3p; hsa-miR-34a-5p; hsa-miR-365a-3p; hsa-miR-98-5p; hsa-miR-22-3p; hsa-miR-497-5p; hsa-miR-29a-3p; hsa-miR-615-3p; hsa-miR-17-5p; hsa-miR-145-5p; hsa-miR-23b-3p; hsa-miR-425-5p; hsa-miR-130a-3p; hsa-miR-20a-5p; hsa-miR-222-3p; hsa-let-7b-5p; hsa-miR-195-5p; hsa-let-7a-5p; hsa-miR-125b-5p; hsa-miR-152-3p; h…
Reactome (miRPathDB)	MHC class II antigen presentation	over-represented	1.47e-5	1.98e-4	1.77892	8	hsa-miR-15a-5p; hsa-miR-16-5p; hsa-miR-15b-5p; hsa-miR-503-5p; hsa-miR-424-5p; hsa-miR-34a-5p; hsa-miR-497-5p; hsa-miR-195-5p
Reactome (miRPathDB)	G1S DNA Damage Checkpoints	over-represented	1.56e-5	2.06e-4	7.51098	19	hsa-miR-15a-5p; hsa-miR-186-5p; hsa-miR-454-3p; hsa-miR-16-5p; hsa-miR-503-5p; hsa-miR-24-3p; hsa-miR-365a-3p; hsa-miR-92a-3p; hsa-miR-200a-3p; hsa-miR-1180-3p; hsa-miR-615-3p; hsa-miR-212-3p; hsa-miR-130a-3p; hsa-miR-223-3p; hsa-miR-423-3p; hsa-miR-10b-5p; hsa-miR-26a-5p; hsa-miR-148a-3p; hsa-miR-376c-3p
Reactome (miRPathDB)	VEGFA-VEGFR2 Pathway	over-represented	1.56e-5	2.06e-4	7.51098	19	hsa-miR-125a-5p; hsa-miR-30c-5p; hsa-miR-15b-5p; hsa-miR-184; hsa-miR-34a-5p; hsa-miR-155-5p; hsa-miR-365a-3p; hsa-miR-361-5p; hsa-miR-654-3p; hsa-miR-200a-3p; hsa-miR-145-5p; hsa-miR-214-3p; hsa-miR-101-3p; hsa-miR-195-5p; hsa-miR-200b-3p; hsa-miR-126-3p; hsa-miR-143-3p; hsa-miR-31-5p; hsa-miR-203a-3p
Reactome (miRPathDB)	AKT phosphorylates targets in the cytosol	over-represented	1.62e-5	2.12e-4	6.91801	18	hsa-miR-15a-5p; hsa-miR-221-3p; hsa-miR-184; hsa-miR-365a-3p; hsa-miR-654-3p; hsa-miR-22-3p; hsa-miR-29a-3p; hsa-miR-744-5p; hsa-miR-145-5p; hsa-miR-223-3p; hsa-miR-222-3p; hsa-miR-195-5p; hsa-miR-29c-3p; hsa-miR-29b-3p; hsa-miR-542-3p; hsa-miR-126-3p; hsa-miR-143-3p; hsa-miR-152-3p
Reactome (miRPathDB)	Estrogen-dependent nuclear events downstream of ESR-membrane signaling	over-represented	1.75e-5	2.26e-4	11.4641	25	hsa-miR-125a-5p; hsa-miR-221-3p; hsa-miR-323a-3p; hsa-miR-21-5p; hsa-miR-503-5p; hsa-miR-146a-5p; hsa-miR-184; hsa-miR-34a-5p; hsa-miR-155-5p; hsa-miR-365a-3p; hsa-miR-200a-3p; hsa-miR-181a-5p; hsa-miR-29a-3p; hsa-miR-30a-3p; hsa-miR-451a; hsa-miR-146b-5p; hsa-miR-30e-3p; hsa-miR-222-3p; hsa-miR-29c-3p; hsa-miR-29b-3p; hsa-miR-200b-3p; hsa-miR-126-3p; hsa-miR-143-3p; hsa-miR-376c-3p; hsa-miR-152-…
Reactome (miRPathDB)	Signaling by ERBB2	over-represented	1.84e-5	2.36e-4	9.48755	22	hsa-miR-125a-5p; hsa-miR-454-3p; hsa-miR-221-3p; hsa-miR-146a-5p; hsa-miR-184; hsa-miR-155-5p; hsa-miR-365a-3p; hsa-miR-200a-3p; hsa-miR-100-5p; hsa-miR-22-3p; hsa-miR-29a-3p; hsa-miR-145-5p; hsa-miR-23b-3p; hsa-miR-146b-5p; hsa-miR-130a-3p; hsa-miR-29b-3p; hsa-miR-200b-3p; hsa-miR-126-3p; hsa-miR-143-3p; hsa-miR-125b-5p; hsa-miR-203a-3p; hsa-miR-205-5p
Reactome (miRPathDB)	Regulation of localization of FOXO transcription factors	over-represented	2.00e-5	2.54e-4	4.15081	13	hsa-miR-132-5p; hsa-miR-221-3p; hsa-miR-184; hsa-miR-22-3p; hsa-miR-29a-3p; hsa-miR-744-5p; hsa-miR-30a-3p; hsa-miR-223-3p; hsa-miR-423-3p; hsa-miR-222-3p; hsa-miR-126-3p; hsa-miR-143-3p; hsa-miR-31-5p
Reactome (miRPathDB)	Axon guidance	over-represented	2.06e-5	2.59e-4	10.8712	24	hsa-miR-186-5p; hsa-miR-16-5p; hsa-miR-221-3p; hsa-miR-30c-5p; hsa-miR-34a-5p; hsa-miR-92a-3p; hsa-miR-100-5p; hsa-miR-574-3p; hsa-miR-1180-3p; hsa-miR-22-3p; hsa-miR-29a-3p; hsa-miR-744-5p; hsa-miR-615-3p; hsa-miR-145-5p; hsa-miR-451a; hsa-miR-423-3p; hsa-miR-99a-5p; hsa-miR-214-3p; hsa-miR-148a-3p; hsa-miR-200b-3p; hsa-miR-126-3p; hsa-miR-125b-5p; hsa-miR-152-3p; hsa-miR-31-5p
Reactome (miRPathDB)	SUMO E3 ligases SUMOylate target proteins	over-represented	2.08e-5	2.59e-4	8.89458	21	hsa-miR-27a-3p; hsa-miR-30c-5p; hsa-miR-21-5p; hsa-miR-15b-5p; hsa-miR-34a-5p; hsa-miR-155-5p; hsa-miR-92a-3p; hsa-miR-140-5p; hsa-miR-574-3p; hsa-miR-22-3p; hsa-miR-615-3p; hsa-miR-223-3p; hsa-miR-423-3p; hsa-miR-222-3p; hsa-let-7b-5p; hsa-miR-29b-3p; hsa-miR-200b-3p; hsa-miR-126-3p; hsa-miR-125b-5p; hsa-miR-376c-3p; hsa-miR-31-5p
Reactome (miRPathDB)	Transcriptional regulation by RUNX2	over-represented	2.32e-5	2.86e-4	8.30161	20	hsa-miR-186-5p; hsa-miR-454-3p; hsa-miR-146a-5p; hsa-miR-675-5p; hsa-miR-365a-3p; hsa-miR-92a-3p; hsa-miR-140-5p; hsa-miR-100-5p; hsa-miR-22-3p; hsa-miR-29a-3p; hsa-miR-212-3p; hsa-miR-145-5p; hsa-miR-451a; hsa-miR-130a-3p; hsa-miR-423-3p; hsa-miR-29b-3p; hsa-miR-95-3p; hsa-miR-31-5p; hsa-miR-203a-3p; hsa-miR-205-5p
Reactome (miRPathDB)	SHC1 events in EGFR signaling	over-represented	2.43e-5	2.97e-4	4.74378	14	hsa-miR-27a-3p; hsa-miR-146a-5p; hsa-miR-27b-3p; hsa-miR-365a-3p; hsa-miR-200a-3p; hsa-miR-181a-5p; hsa-miR-30a-3p; hsa-miR-145-5p; hsa-miR-30e-3p; hsa-miR-200b-3p; hsa-miR-143-3p; hsa-let-7a-5p; hsa-miR-376c-3p; hsa-miR-152-3p
Reactome (miRPathDB)	SUMOylation	over-represented	3.19e-5	3.86e-4	9.09224	21	hsa-miR-27a-3p; hsa-miR-30c-5p; hsa-miR-21-5p; hsa-miR-15b-5p; hsa-miR-34a-5p; hsa-miR-155-5p; hsa-miR-92a-3p; hsa-miR-140-5p; hsa-miR-22-3p; hsa-miR-615-3p; hsa-miR-145-5p; hsa-miR-223-3p; hsa-miR-423-3p; hsa-miR-222-3p; hsa-let-7b-5p; hsa-miR-29b-3p; hsa-miR-200b-3p; hsa-miR-126-3p; hsa-miR-125b-5p; hsa-miR-376c-3p; hsa-miR-31-5p
Reactome (miRPathDB)	MET receptor recycling	over-represented	3.26e-5	3.91e-4	3.75549	12	hsa-miR-15a-5p; hsa-miR-125a-5p; hsa-miR-199a-3p; hsa-miR-16-5p; hsa-miR-15b-5p; hsa-miR-424-5p; hsa-miR-34a-5p; hsa-miR-200a-3p; hsa-miR-497-5p; hsa-miR-195-5p; hsa-miR-126-3p; hsa-miR-376c-3p
Reactome (miRPathDB)	PI Metabolism	over-represented	3.30e-5	3.93e-4	2.7672	10	hsa-miR-21-5p; hsa-miR-15b-5p; hsa-miR-503-5p; hsa-miR-103a-3p; hsa-miR-451a; hsa-miR-23b-3p; hsa-miR-26a-5p; hsa-miR-101-3p; hsa-miR-126-3p; hsa-miR-125b-5p
Reactome (miRPathDB)	Influenza Infection	over-represented	4.00e-5	4.64e-4	7.9063	19	hsa-miR-186-5p; hsa-miR-16-5p; hsa-miR-15b-5p; hsa-miR-503-5p; hsa-miR-328-3p; hsa-miR-92a-3p; hsa-miR-100-5p; hsa-miR-574-3p; hsa-miR-1180-3p; hsa-miR-22-3p; hsa-miR-744-5p; hsa-miR-615-3p; hsa-miR-1260b; hsa-miR-423-3p; hsa-miR-99a-5p; hsa-miR-222-3p; hsa-let-7a-5p; hsa-miR-125b-5p; hsa-miR-31-5p
Reactome (miRPathDB)	Signaling by NTRKs	over-represented	4.00e-5	4.64e-4	7.9063	19	hsa-miR-125a-5p; hsa-miR-15b-5p; hsa-miR-34a-5p; hsa-miR-365a-3p; hsa-miR-200a-3p; hsa-miR-181a-5p; hsa-miR-574-3p; hsa-miR-22-3p; hsa-miR-615-3p; hsa-miR-145-5p; hsa-miR-483-3p; hsa-miR-423-3p; hsa-miR-214-3p; hsa-miR-148a-3p; hsa-miR-200b-3p; hsa-miR-126-3p; hsa-miR-143-3p; hsa-miR-376c-3p; hsa-miR-152-3p
Reactome (miRPathDB)	Signaling by VEGF	over-represented	4.00e-5	4.64e-4	7.9063	19	hsa-miR-125a-5p; hsa-miR-199a-3p; hsa-miR-30c-5p; hsa-miR-15b-5p; hsa-miR-184; hsa-miR-155-5p; hsa-miR-365a-3p; hsa-miR-361-5p; hsa-miR-654-3p; hsa-miR-200a-3p; hsa-miR-145-5p; hsa-miR-369-3p; hsa-miR-101-3p; hsa-miR-195-5p; hsa-miR-200b-3p; hsa-miR-126-3p; hsa-miR-143-3p; hsa-miR-31-5p; hsa-miR-203a-3p
Reactome (miRPathDB)	Signaling by SCF-KIT	over-represented	4.07e-5	4.67e-4	4.34846	13	hsa-miR-27a-3p; hsa-miR-221-3p; hsa-miR-323a-3p; hsa-miR-146a-5p; hsa-miR-155-5p; hsa-miR-23b-3p; hsa-miR-223-3p; hsa-miR-19a-3p; hsa-miR-222-3p; hsa-miR-126-3p; hsa-miR-143-3p; hsa-let-7a-5p; hsa-miR-203a-3p
Reactome (miRPathDB)	Pre-NOTCH Transcription and Translation	over-represented	4.20e-5	4.78e-4	12.6501	26	hsa-miR-15a-5p; hsa-miR-320b; hsa-miR-16-5p; hsa-miR-30c-5p; hsa-miR-15b-5p; hsa-miR-24-3p; hsa-miR-424-5p; hsa-miR-34a-5p; hsa-miR-675-5p; hsa-miR-92a-3p; hsa-miR-98-5p; hsa-miR-100-5p; hsa-miR-320c; hsa-miR-497-5p; hsa-miR-615-3p; hsa-miR-93-5p; hsa-miR-17-5p; hsa-miR-23b-3p; hsa-miR-20a-5p; hsa-miR-101-3p; hsa-miR-195-5p; hsa-miR-148a-3p; hsa-miR-200b-3p; hsa-miR-629-5p; hsa-miR-152-3p; hsa-mi…
Reactome (miRPathDB)	MicroRNA miRNA biogenesis	over-represented	4.59e-5	5.18e-4	4.94143	14	hsa-miR-15a-5p; hsa-miR-454-3p; hsa-miR-16-5p; hsa-miR-15b-5p; hsa-miR-107; hsa-miR-103a-3p; hsa-miR-497-5p; hsa-miR-744-5p; hsa-miR-130a-3p; hsa-let-7b-5p; hsa-miR-195-5p; hsa-miR-148a-3p; hsa-let-7a-5p; hsa-miR-152-3p
Reactome (miRPathDB)	Activation of PUMA and translocation to mitochondria	over-represented	4.68e-5	5.20e-4	2.37189	9	hsa-miR-21-5p; hsa-miR-24-3p; hsa-miR-34a-5p; hsa-miR-29a-3p; hsa-miR-223-3p; hsa-miR-222-3p; hsa-miR-29c-3p; hsa-miR-29b-3p; hsa-miR-205-5p
Reactome (miRPathDB)	Asparagine N-linked glycosylation	over-represented	4.68e-5	5.20e-4	2.37189	9	hsa-miR-30a-5p; hsa-miR-30c-5p; hsa-miR-503-5p; hsa-miR-30d-5p; hsa-miR-30e-5p; hsa-miR-30b-5p; hsa-miR-615-3p; hsa-miR-26a-5p; hsa-miR-152-3p
Reactome (miRPathDB)	SRP-dependent cotranslational protein targeting to membrane	over-represented	4.83e-5	5.32e-4	5.53441	15	hsa-miR-186-5p; hsa-miR-16-5p; hsa-miR-503-5p; hsa-miR-92a-3p; hsa-miR-100-5p; hsa-miR-1180-3p; hsa-miR-22-3p; hsa-miR-744-5p; hsa-miR-615-3p; hsa-miR-1260b; hsa-miR-423-3p; hsa-miR-99a-5p; hsa-let-7a-5p; hsa-miR-125b-5p; hsa-miR-31-5p
Reactome (miRPathDB)	RUNX1 interacts with co-factors whose precise effect on RUNX1 targets is not known	over-represented	5.23e-5	5.71e-4	3.36018	11	hsa-miR-186-5p; hsa-miR-27a-3p; hsa-miR-30c-5p; hsa-miR-155-5p; hsa-miR-92a-3p; hsa-miR-181a-5p; hsa-miR-615-3p; hsa-miR-222-3p; hsa-let-7b-5p; hsa-miR-200b-3p; hsa-miR-376c-3p
Reactome (miRPathDB)	Phospholipid metabolism	over-represented	6.13e-5	6.59e-4	1.97657	8	hsa-miR-21-5p; hsa-miR-15b-5p; hsa-miR-503-5p; hsa-miR-451a; hsa-miR-19a-3p; hsa-miR-26a-5p; hsa-miR-126-3p; hsa-miR-125b-5p
Reactome (miRPathDB)	TCF dependent signaling in response to WNT	over-represented	6.13e-5	6.59e-4	11.4641	24	hsa-miR-199a-5p; hsa-miR-186-5p; hsa-miR-454-3p; hsa-miR-16-5p; hsa-miR-221-3p; hsa-miR-184; hsa-miR-34a-5p; hsa-miR-92a-3p; hsa-miR-140-5p; hsa-miR-98-5p; hsa-miR-671-5p; hsa-miR-200a-3p; hsa-miR-100-5p; hsa-miR-22-3p; hsa-miR-29a-3p; hsa-miR-744-5p; hsa-miR-615-3p; hsa-miR-212-3p; hsa-let-7e-5p; hsa-miR-130a-3p; hsa-miR-29c-3p; hsa-miR-126-3p; hsa-miR-629-5p; hsa-miR-125b-5p
Reactome (miRPathDB)	AKT-mediated inactivation of FOXO1A	over-represented	6.93e-5	7.10e-4	1.58126	7	hsa-miR-184; hsa-miR-29a-3p; hsa-miR-222-3p; hsa-miR-29c-3p; hsa-miR-29b-3p; hsa-miR-126-3p; hsa-miR-143-3p
Reactome (miRPathDB)	Collagen degradation	over-represented	6.93e-5	7.10e-4	1.58126	7	hsa-miR-140-5p; hsa-miR-145-5p; hsa-miR-451a; hsa-miR-29b-3p; hsa-miR-126-3p; hsa-miR-143-3p; hsa-miR-126-5p
Reactome (miRPathDB)	Degradation of the extracellular matrix	over-represented	6.93e-5	7.10e-4	1.58126	7	hsa-miR-140-5p; hsa-miR-145-5p; hsa-miR-451a; hsa-miR-29c-3p; hsa-miR-29b-3p; hsa-miR-126-3p; hsa-miR-143-3p
Reactome (miRPathDB)	G2 Phase	over-represented	6.93e-5	7.10e-4	1.58126	7	hsa-miR-24-3p; hsa-miR-29a-3p; hsa-miR-23b-3p; hsa-miR-223-3p; hsa-miR-376a-3p; hsa-miR-660-5p; hsa-miR-203a-3p
Reactome (miRPathDB)	GRB2 events in EGFR signaling	over-represented	6.77e-5	7.10e-4	3.95315	12	hsa-miR-27a-3p; hsa-miR-146a-5p; hsa-miR-200a-3p; hsa-miR-181a-5p; hsa-miR-30a-3p; hsa-miR-145-5p; hsa-miR-30e-3p; hsa-miR-200b-3p; hsa-miR-143-3p; hsa-let-7a-5p; hsa-miR-376c-3p; hsa-miR-152-3p
Reactome (miRPathDB)	Macroautophagy	over-represented	6.77e-5	7.10e-4	3.95315	12	hsa-miR-15a-5p; hsa-miR-454-3p; hsa-miR-16-5p; hsa-miR-15b-5p; hsa-miR-503-5p; hsa-miR-424-5p; hsa-miR-34a-5p; hsa-miR-497-5p; hsa-miR-615-3p; hsa-miR-130a-3p; hsa-miR-99a-5p; hsa-miR-195-5p
Reactome (miRPathDB)	Regulation of PTEN mRNA translation	over-represented	7.10e-5	7.22e-4	12.2548	25	hsa-miR-454-3p; hsa-miR-30c-5p; hsa-miR-21-5p; hsa-miR-30d-5p; hsa-miR-148b-3p; hsa-miR-19b-3p; hsa-miR-320c; hsa-miR-107; hsa-miR-103a-3p; hsa-miR-93-5p; hsa-miR-212-3p; hsa-miR-17-5p; hsa-miR-23b-3p; hsa-miR-130a-3p; hsa-miR-99a-5p; hsa-miR-19a-3p; hsa-miR-26a-5p; hsa-miR-20a-5p; hsa-miR-222-3p; hsa-let-7b-5p; hsa-miR-195-5p; hsa-miR-148a-3p; hsa-miR-152-3p; hsa-miR-126-5p; hsa-miR-31-5p
Reactome (miRPathDB)	Signaling by EGFR in Cancer	over-represented	7.54e-5	7.60e-4	6.91801	17	hsa-miR-27a-3p; hsa-miR-454-3p; hsa-miR-155-5p; hsa-miR-365a-3p; hsa-miR-200a-3p; hsa-miR-615-3p; hsa-miR-30a-3p; hsa-miR-17-5p; hsa-miR-145-5p; hsa-miR-130a-3p; hsa-miR-30e-3p; hsa-miR-200b-3p; hsa-miR-126-3p; hsa-miR-143-3p; hsa-let-7a-5p; hsa-miR-376c-3p; hsa-miR-152-3p
Reactome (miRPathDB)	Downregulation of ERBB2 signaling	over-represented	8.03e-5	8.05e-4	6.32504	16	hsa-miR-125a-5p; hsa-miR-454-3p; hsa-miR-184; hsa-miR-100-5p; hsa-miR-22-3p; hsa-miR-29a-3p; hsa-miR-145-5p; hsa-miR-146b-5p; hsa-miR-130a-3p; hsa-miR-19a-3p; hsa-miR-29b-3p; hsa-miR-200b-3p; hsa-miR-126-3p; hsa-miR-143-3p; hsa-miR-125b-5p; hsa-miR-205-5p
Reactome (miRPathDB)	Influenza Life Cycle	over-represented	1.07e-4	0.0010588	7.70864	18	hsa-miR-186-5p; hsa-miR-16-5p; hsa-miR-15b-5p; hsa-miR-503-5p; hsa-miR-328-3p; hsa-miR-92a-3p; hsa-miR-100-5p; hsa-miR-1180-3p; hsa-miR-22-3p; hsa-miR-744-5p; hsa-miR-615-3p; hsa-miR-1260b; hsa-miR-423-3p; hsa-miR-99a-5p; hsa-miR-222-3p; hsa-let-7a-5p; hsa-miR-125b-5p; hsa-miR-31-5p
Reactome (miRPathDB)	Extracellular matrix organization	over-represented	1.27e-4	0.0012223	2.56955	9	hsa-miR-335-5p; hsa-miR-140-5p; hsa-miR-29a-3p; hsa-miR-145-5p; hsa-miR-451a; hsa-miR-29c-3p; hsa-miR-29b-3p; hsa-miR-143-3p; hsa-miR-152-3p
Reactome (miRPathDB)	Golgi-to-ER retrograde transport	over-represented	1.27e-4	0.0012223	2.56955	9	hsa-miR-15a-5p; hsa-miR-30a-5p; hsa-miR-16-5p; hsa-miR-30c-5p; hsa-miR-15b-5p; hsa-miR-503-5p; hsa-miR-34a-5p; hsa-miR-92a-3p; hsa-miR-195-5p
Reactome (miRPathDB)	Interleukin-6 signaling	over-represented	1.27e-4	0.0012223	2.56955	9	hsa-miR-146a-5p; hsa-miR-155-5p; hsa-miR-23a-3p; hsa-let-7c-5p; hsa-miR-451a; hsa-miR-223-3p; hsa-miR-125b-5p; hsa-miR-126-5p; hsa-miR-203a-3p
Reactome (miRPathDB)	tRNA processing in the mitochondrion	over-represented	1.27e-4	0.0012223	2.56955	9	hsa-miR-186-5p; hsa-miR-320c; hsa-let-7c-5p; hsa-miR-744-5p; hsa-let-7e-5p; hsa-miR-99a-5p; hsa-let-7b-5p; hsa-let-7a-5p; hsa-miR-196a-5p
Reactome (miRPathDB)	G0 and Early G1	over-represented	1.31e-4	0.0012575	4.15081	12	hsa-miR-323a-3p; hsa-miR-503-5p; hsa-miR-24-3p; hsa-miR-34a-5p; hsa-miR-675-5p; hsa-miR-92a-3p; hsa-miR-22-3p; hsa-miR-29a-3p; hsa-miR-212-3p; hsa-miR-223-3p; hsa-miR-148a-3p; hsa-miR-205-5p
Reactome (miRPathDB)	Downstream signal transduction	over-represented	1.41e-4	0.0013313	4.74378	13	hsa-miR-34a-5p; hsa-miR-140-5p; hsa-miR-181a-5p; hsa-miR-29a-3p; hsa-miR-23b-3p; hsa-miR-223-3p; hsa-miR-214-3p; hsa-miR-29b-3p; hsa-miR-200b-3p; hsa-miR-126-3p; hsa-miR-143-3p; hsa-let-7a-5p; hsa-miR-203a-3p
Reactome (miRPathDB)	HSP90 chaperone cycle for steroid hormone receptors SHR	over-represented	1.41e-4	0.0013313	4.74378	13	hsa-miR-15a-5p; hsa-miR-16-5p; hsa-miR-15b-5p; hsa-miR-503-5p; hsa-miR-328-3p; hsa-miR-424-5p; hsa-miR-92a-3p; hsa-miR-361-5p; hsa-miR-22-3p; hsa-miR-497-5p; hsa-miR-93-5p; hsa-miR-195-5p; hsa-miR-425-3p
Reactome (miRPathDB)	rRNA processing	over-represented	1.42e-4	0.0013367	5.33675	14	hsa-miR-186-5p; hsa-miR-16-5p; hsa-miR-92a-3p; hsa-miR-100-5p; hsa-miR-1180-3p; hsa-let-7c-5p; hsa-miR-744-5p; hsa-miR-615-3p; hsa-let-7e-5p; hsa-miR-423-3p; hsa-miR-99a-5p; hsa-let-7b-5p; hsa-let-7a-5p; hsa-miR-31-5p
Reactome (miRPathDB)	Competing endogenous RNAs ceRNAs regulate PTEN translation	over-represented	1.45e-4	0.0013467	11.2665	23	hsa-miR-454-3p; hsa-miR-30c-5p; hsa-miR-30d-5p; hsa-miR-148b-3p; hsa-miR-19b-3p; hsa-miR-320c; hsa-miR-107; hsa-miR-103a-3p; hsa-miR-497-5p; hsa-miR-93-5p; hsa-miR-212-3p; hsa-miR-17-5p; hsa-miR-130a-3p; hsa-miR-99a-5p; hsa-miR-19a-3p; hsa-miR-26a-5p; hsa-miR-20a-5p; hsa-let-7b-5p; hsa-miR-195-5p; hsa-miR-148a-3p; hsa-miR-152-3p; hsa-miR-126-5p; hsa-miR-31-5p
Reactome (miRPathDB)	NOTCH1 Intracellular Domain Regulates Transcription	over-represented	1.83e-4	0.0016669	3.16252	10	hsa-miR-30c-5p; hsa-miR-675-5p; hsa-miR-92a-3p; hsa-miR-140-5p; hsa-miR-100-5p; hsa-miR-22-3p; hsa-miR-615-3p; hsa-miR-30a-3p; hsa-miR-145-5p; hsa-miR-200b-3p
Reactome (miRPathDB)	RUNX3 regulates BCL2L11 BIM transcription	over-represented	1.83e-4	0.0016669	3.16252	10	hsa-miR-199a-5p; hsa-miR-221-3p; hsa-miR-93-5p; hsa-miR-17-5p; hsa-miR-145-5p; hsa-miR-130a-3p; hsa-miR-20a-5p; hsa-miR-222-3p; hsa-miR-148a-3p; hsa-miR-31-5p
Reactome (miRPathDB)	Transcriptional Regulation by E2F6	over-represented	1.83e-4	0.0016669	3.16252	10	hsa-miR-323a-3p; hsa-miR-30c-5p; hsa-miR-21-5p; hsa-miR-24-3p; hsa-miR-34a-5p; hsa-miR-30d-5p; hsa-miR-30e-5p; hsa-miR-30b-5p; hsa-let-7e-5p; hsa-miR-200b-3p
Reactome (miRPathDB)	Cell-Cell communication	over-represented	1.87e-4	0.0016865	2.17423	8	hsa-miR-155-5p; hsa-miR-1-3p; hsa-miR-29a-3p; hsa-miR-615-3p; hsa-miR-145-5p; hsa-miR-29b-3p; hsa-miR-126-3p; hsa-miR-203a-3p
Reactome (miRPathDB)	ERBB2 Activates PTK6 Signaling	over-represented	1.87e-4	0.0016865	2.17423	8	hsa-miR-199a-5p; hsa-miR-125a-5p; hsa-miR-146a-5p; hsa-miR-22-3p; hsa-miR-145-5p; hsa-miR-146b-5p; hsa-miR-125b-5p; hsa-miR-205-5p
Reactome (miRPathDB)	Class I MHC mediated antigen processing presentation	over-represented	2.21e-4	0.0019717	3.75549	11	hsa-miR-15a-5p; hsa-miR-30a-5p; hsa-miR-16-5p; hsa-miR-30c-5p; hsa-miR-15b-5p; hsa-miR-30e-5p; hsa-miR-100-5p; hsa-miR-615-3p; hsa-miR-93-5p; hsa-miR-423-3p; hsa-miR-195-5p
Reactome (miRPathDB)	Constitutive Signaling by EGFRvIII	over-represented	2.40e-4	0.0020612	4.34846	12	hsa-miR-27a-3p; hsa-miR-16-5p; hsa-miR-146a-5p; hsa-miR-27b-3p; hsa-miR-155-5p; hsa-miR-365a-3p; hsa-miR-200a-3p; hsa-miR-200b-3p; hsa-miR-126-3p; hsa-miR-143-3p; hsa-let-7a-5p; hsa-miR-152-3p
Reactome (miRPathDB)	Innate Immune System	over-represented	2.37e-4	0.0020612	5.53441	14	hsa-miR-30a-5p; hsa-miR-454-3p; hsa-miR-30c-5p; hsa-miR-146a-5p; hsa-miR-34a-5p; hsa-miR-155-5p; hsa-miR-361-5p; hsa-miR-451a; hsa-miR-23b-3p; hsa-miR-130a-3p; hsa-miR-423-3p; hsa-miR-148a-3p; hsa-miR-200b-3p; hsa-miR-126-3p
Reactome (miRPathDB)	Ribosomal scanning and start codon recognition	over-represented	2.40e-4	0.0020612	4.34846	12	hsa-miR-186-5p; hsa-miR-16-5p; hsa-miR-92a-3p; hsa-miR-100-5p; hsa-miR-744-5p; hsa-miR-615-3p; hsa-miR-1260b; hsa-miR-425-5p; hsa-miR-423-3p; hsa-miR-222-3p; hsa-let-7a-5p; hsa-miR-125b-5p
Reactome (miRPathDB)	SHC1 events in ERBB2 signaling	over-represented	2.37e-4	0.0020612	5.53441	14	hsa-miR-199a-5p; hsa-miR-27a-3p; hsa-miR-125a-5p; hsa-miR-146a-5p; hsa-miR-27b-3p; hsa-miR-365a-3p; hsa-miR-200a-3p; hsa-miR-181a-5p; hsa-miR-22-3p; hsa-miR-145-5p; hsa-miR-146b-5p; hsa-miR-200b-3p; hsa-miR-143-3p; hsa-miR-205-5p
Reactome (miRPathDB)	Signaling by EGFRvIII in Cancer	over-represented	2.40e-4	0.0020612	4.34846	12	hsa-miR-27a-3p; hsa-miR-16-5p; hsa-miR-146a-5p; hsa-miR-27b-3p; hsa-miR-155-5p; hsa-miR-365a-3p; hsa-miR-200a-3p; hsa-miR-200b-3p; hsa-miR-126-3p; hsa-miR-143-3p; hsa-let-7a-5p; hsa-miR-152-3p
Reactome (miRPathDB)	Viral mRNA Translation	over-represented	2.37e-4	0.0020612	5.53441	14	hsa-miR-186-5p; hsa-miR-16-5p; hsa-miR-92a-3p; hsa-miR-100-5p; hsa-miR-1180-3p; hsa-miR-22-3p; hsa-miR-744-5p; hsa-miR-615-3p; hsa-miR-1260b; hsa-miR-423-3p; hsa-miR-99a-5p; hsa-let-7a-5p; hsa-miR-125b-5p; hsa-miR-31-5p
Reactome (miRPathDB)	Platelet activation signaling and aggregation	over-represented	2.44e-4	0.0020822	4.94143	13	hsa-miR-320b; hsa-miR-155-5p; hsa-miR-1-3p; hsa-miR-365a-3p; hsa-miR-200a-3p; hsa-miR-320c; hsa-miR-29a-3p; hsa-miR-23b-3p; hsa-miR-19a-3p; hsa-miR-195-5p; hsa-miR-29b-3p; hsa-miR-126-3p; hsa-miR-205-5p
Reactome (miRPathDB)	Cell surface interactions at the vascular wall	over-represented	2.60e-4	0.0021795	1.77892	7	hsa-miR-199a-5p; hsa-miR-146a-5p; hsa-miR-1-3p; hsa-miR-30a-3p; hsa-miR-145-5p; hsa-miR-126-3p; hsa-miR-143-3p
Reactome (miRPathDB)	Plasma lipoprotein clearance	over-represented	2.60e-4	0.0021795	1.77892	7	hsa-miR-199a-5p; hsa-miR-34a-5p; hsa-miR-365a-3p; hsa-miR-92a-3p; hsa-miR-140-5p; hsa-miR-744-5p; hsa-miR-615-3p
Reactome (miRPathDB)	RET signaling	over-represented	2.60e-4	0.0021795	1.77892	7	hsa-miR-365a-3p; hsa-miR-19a-3p; hsa-miR-7-5p; hsa-miR-200b-3p; hsa-miR-126-3p; hsa-miR-376c-3p; hsa-miR-203a-3p
Reactome (miRPathDB)	Interleukin-10 signaling	over-represented	2.84e-4	0.0023501	0.988287	5	hsa-miR-21-5p; hsa-miR-24-3p; hsa-miR-146a-5p; hsa-miR-98-5p; hsa-miR-223-3p
Reactome (miRPathDB)	NOD12 Signaling Pathway	over-represented	2.84e-4	0.0023501	0.988287	5	hsa-miR-125a-5p; hsa-miR-146a-5p; hsa-miR-34a-5p; hsa-miR-23b-3p; hsa-miR-29b-3p
Reactome (miRPathDB)	Factors involved in megakaryocyte development and platelet production	over-represented	2.95e-4	0.0024117	2.7672	9	hsa-miR-15a-5p; hsa-miR-16-5p; hsa-miR-34a-5p; hsa-miR-155-5p; hsa-miR-92a-3p; hsa-miR-103a-3p; hsa-miR-1260b; hsa-miR-423-3p; hsa-miR-195-5p
Reactome (miRPathDB)	Synthesis of PIPs at the plasma membrane	over-represented	2.95e-4	0.0024117	2.7672	9	hsa-miR-21-5p; hsa-miR-15b-5p; hsa-miR-503-5p; hsa-miR-451a; hsa-miR-19a-3p; hsa-miR-101-3p; hsa-miR-126-3p; hsa-miR-125b-5p; hsa-miR-152-3p
Reactome (miRPathDB)	Deadenylation-dependent mRNA decay	over-represented	3.19e-4	0.0025751	1.3836	6	hsa-miR-92a-3p; hsa-miR-744-5p; hsa-miR-423-3p; hsa-miR-19a-3p; hsa-miR-148a-3p; hsa-miR-152-3p
Reactome (miRPathDB)	Regulation of KIT signaling	over-represented	3.19e-4	0.0025751	1.3836	6	hsa-miR-27a-3p; hsa-miR-221-3p; hsa-miR-23b-3p; hsa-miR-222-3p; hsa-miR-203a-3p; hsa-miR-205-5p
Reactome (miRPathDB)	RUNX1 regulates genes involved in megakaryocyte differentiation and platelet function	over-represented	3.46e-4	0.002753	8.30161	18	hsa-miR-186-5p; hsa-miR-320b; hsa-miR-27a-3p; hsa-miR-424-5p; hsa-miR-27b-3p; hsa-miR-34a-5p; hsa-miR-675-5p; hsa-miR-92a-3p; hsa-miR-98-5p; hsa-miR-671-5p; hsa-miR-574-3p; hsa-miR-320c; hsa-let-7d-5p; hsa-miR-744-5p; hsa-miR-615-3p; hsa-miR-17-5p; hsa-miR-629-5p; hsa-miR-31-5p
Reactome (miRPathDB)	p53-Dependent G1S DNA damage checkpoint	over-represented	3.47e-4	0.002753	6.32504	15	hsa-miR-186-5p; hsa-miR-454-3p; hsa-miR-92a-3p; hsa-miR-200a-3p; hsa-miR-100-5p; hsa-miR-1180-3p; hsa-miR-615-3p; hsa-miR-212-3p; hsa-miR-130a-3p; hsa-miR-223-3p; hsa-miR-423-3p; hsa-miR-10b-5p; hsa-miR-26a-5p; hsa-miR-148a-3p; hsa-miR-376c-3p
Reactome (miRPathDB)	p53-Dependent G1 DNA Damage Response	over-represented	3.47e-4	0.002753	6.32504	15	hsa-miR-186-5p; hsa-miR-454-3p; hsa-miR-92a-3p; hsa-miR-200a-3p; hsa-miR-100-5p; hsa-miR-1180-3p; hsa-miR-615-3p; hsa-miR-212-3p; hsa-miR-130a-3p; hsa-miR-223-3p; hsa-miR-423-3p; hsa-miR-10b-5p; hsa-miR-26a-5p; hsa-miR-148a-3p; hsa-miR-376c-3p
Reactome (miRPathDB)	ISG15 antiviral mechanism	over-represented	3.69e-4	0.0029086	3.36018	10	hsa-miR-221-3p; hsa-miR-15b-5p; hsa-miR-146a-5p; hsa-miR-34a-5p; hsa-miR-140-5p; hsa-miR-744-5p; hsa-miR-615-3p; hsa-miR-30a-3p; hsa-miR-423-3p; hsa-miR-125b-5p
Reactome (miRPathDB)	Eukaryotic Translation Termination	over-represented	3.80e-4	0.0029603	5.73206	14	hsa-miR-186-5p; hsa-miR-16-5p; hsa-miR-92a-3p; hsa-miR-100-5p; hsa-miR-1180-3p; hsa-miR-22-3p; hsa-miR-744-5p; hsa-miR-615-3p; hsa-miR-1260b; hsa-miR-423-3p; hsa-miR-99a-5p; hsa-let-7a-5p; hsa-miR-125b-5p; hsa-miR-31-5p
Reactome (miRPathDB)	Selenocysteine synthesis	over-represented	3.80e-4	0.0029603	5.73206	14	hsa-miR-186-5p; hsa-miR-16-5p; hsa-miR-92a-3p; hsa-miR-100-5p; hsa-miR-1180-3p; hsa-miR-22-3p; hsa-miR-744-5p; hsa-miR-615-3p; hsa-miR-1260b; hsa-miR-423-3p; hsa-miR-99a-5p; hsa-let-7a-5p; hsa-miR-125b-5p; hsa-miR-31-5p
Reactome (miRPathDB)	IGF1R signaling cascade	over-represented	4.07e-4	0.0030832	3.95315	11	hsa-miR-503-5p; hsa-miR-140-5p; hsa-miR-100-5p; hsa-miR-145-5p; hsa-miR-483-3p; hsa-miR-200b-3p; hsa-miR-126-3p; hsa-miR-143-3p; hsa-miR-125b-5p; hsa-miR-376c-3p; hsa-miR-152-3p
Reactome (miRPathDB)	IRS-related events triggered by IGF1R	over-represented	4.07e-4	0.0030832	3.95315	11	hsa-miR-503-5p; hsa-miR-140-5p; hsa-miR-100-5p; hsa-miR-145-5p; hsa-miR-483-3p; hsa-miR-200b-3p; hsa-miR-126-3p; hsa-miR-143-3p; hsa-miR-125b-5p; hsa-miR-376c-3p; hsa-miR-152-3p
Reactome (miRPathDB)	SUMOylation of RNA binding proteins	over-represented	4.07e-4	0.0030832	3.95315	11	hsa-miR-186-5p; hsa-miR-16-5p; hsa-miR-15b-5p; hsa-miR-503-5p; hsa-miR-328-3p; hsa-miR-184; hsa-miR-1180-3p; hsa-miR-106b-3p; hsa-miR-30a-3p; hsa-miR-423-3p; hsa-miR-125b-5p
Reactome (miRPathDB)	Signaling by NTRK3 TRKC	over-represented	4.07e-4	0.0030832	3.95315	11	hsa-miR-27a-3p; hsa-miR-34a-5p; hsa-miR-365a-3p; hsa-miR-200a-3p; hsa-miR-181a-5p; hsa-miR-23b-3p; hsa-miR-200b-3p; hsa-miR-126-3p; hsa-miR-143-3p; hsa-let-7a-5p; hsa-miR-152-3p
Reactome (miRPathDB)	Signaling by Type 1 Insulin-like Growth Factor 1 Receptor IGF1R	over-represented	4.07e-4	0.0030832	3.95315	11	hsa-miR-503-5p; hsa-miR-140-5p; hsa-miR-100-5p; hsa-miR-145-5p; hsa-miR-483-3p; hsa-miR-200b-3p; hsa-miR-126-3p; hsa-miR-143-3p; hsa-miR-125b-5p; hsa-miR-376c-3p; hsa-miR-152-3p
Reactome (miRPathDB)	DDX58IFIH1-mediated induction of interferon-alphabeta	over-represented	4.17e-4	0.0030835	4.54612	12	hsa-miR-454-3p; hsa-miR-30c-5p; hsa-miR-146a-5p; hsa-miR-34a-5p; hsa-miR-574-3p; hsa-miR-17-5p; hsa-miR-451a; hsa-miR-146b-5p; hsa-miR-130a-3p; hsa-miR-20a-5p; hsa-miR-29b-3p; hsa-miR-200b-3p
Reactome (miRPathDB)	Other interleukin signaling	over-represented	4.17e-4	0.0030835	4.54612	12	hsa-miR-30c-5p; hsa-miR-34a-5p; hsa-miR-140-5p; hsa-miR-200a-3p; hsa-miR-29a-3p; hsa-miR-145-5p; hsa-miR-483-3p; hsa-miR-29b-3p; hsa-miR-126-3p; hsa-miR-143-3p; hsa-miR-125b-5p; hsa-miR-152-3p
Reactome (miRPathDB)	SHC-related events triggered by IGF1R	over-represented	4.17e-4	0.0030835	4.54612	12	hsa-miR-27a-3p; hsa-miR-27b-3p; hsa-miR-365a-3p; hsa-miR-200a-3p; hsa-miR-100-5p; hsa-miR-181a-5p; hsa-miR-145-5p; hsa-miR-200b-3p; hsa-miR-143-3p; hsa-let-7a-5p; hsa-miR-376c-3p; hsa-miR-152-3p
Reactome (miRPathDB)	Signaling by FGFR1 in disease	over-represented	4.17e-4	0.0030835	4.54612	12	hsa-miR-21-5p; hsa-miR-503-5p; hsa-miR-155-5p; hsa-miR-140-5p; hsa-miR-483-3p; hsa-miR-223-3p; hsa-miR-200b-3p; hsa-miR-126-3p; hsa-miR-143-3p; hsa-let-7a-5p; hsa-miR-376c-3p; hsa-miR-203a-3p
Reactome (miRPathDB)	AKT phosphorylates targets in the nucleus	over-represented	4.69e-4	0.0033917	2.37189	8	hsa-miR-21-5p; hsa-miR-184; hsa-miR-29a-3p; hsa-miR-223-3p; hsa-miR-222-3p; hsa-miR-29b-3p; hsa-miR-126-3p; hsa-miR-143-3p
Reactome (miRPathDB)	Beta-catenin independent WNT signaling	over-represented	4.65e-4	0.0033917	7.11567	16	hsa-miR-186-5p; hsa-miR-454-3p; hsa-miR-16-5p; hsa-miR-184; hsa-miR-34a-5p; hsa-miR-92a-3p; hsa-miR-574-3p; hsa-miR-107; hsa-miR-744-5p; hsa-miR-212-3p; hsa-miR-451a; hsa-miR-130a-3p; hsa-miR-99a-5p; hsa-miR-148a-3p; hsa-miR-152-3p; hsa-miR-31-5p
Reactome (miRPathDB)	Costimulation by the CD28 family	over-represented	4.69e-4	0.0033917	2.37189	8	hsa-miR-125a-5p; hsa-miR-424-5p; hsa-miR-184; hsa-miR-365a-3p; hsa-miR-497-5p; hsa-miR-195-5p; hsa-miR-126-3p; hsa-miR-143-3p
Reactome (miRPathDB)	Deactivation of the beta-catenin transactivating complex	over-represented	4.65e-4	0.0033917	7.11567	16	hsa-miR-454-3p; hsa-miR-30c-5p; hsa-miR-184; hsa-miR-34a-5p; hsa-miR-134-5p; hsa-miR-155-5p; hsa-miR-365a-3p; hsa-miR-92a-3p; hsa-miR-140-5p; hsa-miR-671-5p; hsa-miR-22-3p; hsa-miR-744-5p; hsa-miR-615-3p; hsa-miR-130a-3p; hsa-miR-200b-3p; hsa-miR-126-3p
Reactome (miRPathDB)	Constitutive Signaling by Ligand-Responsive EGFR Cancer Variants	over-represented	5.92e-4	0.0042153	5.92972	14	hsa-miR-27a-3p; hsa-miR-454-3p; hsa-miR-27b-3p; hsa-miR-155-5p; hsa-miR-365a-3p; hsa-miR-200a-3p; hsa-miR-615-3p; hsa-miR-17-5p; hsa-miR-130a-3p; hsa-miR-200b-3p; hsa-miR-126-3p; hsa-miR-143-3p; hsa-let-7a-5p; hsa-miR-152-3p
Reactome (miRPathDB)	Peptide chain elongation	over-represented	5.92e-4	0.0042153	5.92972	14	hsa-miR-186-5p; hsa-miR-16-5p; hsa-miR-92a-3p; hsa-miR-100-5p; hsa-miR-1180-3p; hsa-miR-22-3p; hsa-miR-744-5p; hsa-miR-615-3p; hsa-miR-1260b; hsa-miR-423-3p; hsa-miR-99a-5p; hsa-let-7a-5p; hsa-miR-125b-5p; hsa-miR-31-5p
Reactome (miRPathDB)	Signaling by Ligand-Responsive EGFR Variants in Cancer	over-represented	5.92e-4	0.0042153	5.92972	14	hsa-miR-27a-3p; hsa-miR-454-3p; hsa-miR-27b-3p; hsa-miR-155-5p; hsa-miR-365a-3p; hsa-miR-200a-3p; hsa-miR-615-3p; hsa-miR-17-5p; hsa-miR-130a-3p; hsa-miR-200b-3p; hsa-miR-126-3p; hsa-miR-143-3p; hsa-let-7a-5p; hsa-miR-152-3p
Reactome (miRPathDB)	Cell Cycle Checkpoints	over-represented	6.00e-4	0.0042478	11.4641	22	hsa-miR-15a-5p; hsa-miR-186-5p; hsa-miR-16-5p; hsa-miR-221-3p; hsa-miR-15b-5p; hsa-miR-503-5p; hsa-miR-24-3p; hsa-miR-34a-5p; hsa-miR-92a-3p; hsa-miR-100-5p; hsa-miR-1180-3p; hsa-miR-615-3p; hsa-let-7e-5p; hsa-miR-223-3p; hsa-miR-423-3p; hsa-miR-26a-5p; hsa-miR-195-5p; hsa-miR-192-5p; hsa-miR-148a-3p; hsa-miR-376c-3p; hsa-miR-95-3p; hsa-miR-31-5p
Reactome (miRPathDB)	Tie2 Signaling	over-represented	6.14e-4	0.0043289	2.96486	9	hsa-miR-27a-3p; hsa-miR-365a-3p; hsa-miR-200a-3p; hsa-miR-181a-5p; hsa-miR-200b-3p; hsa-miR-542-3p; hsa-miR-126-3p; hsa-miR-143-3p; hsa-let-7a-5p
Reactome (miRPathDB)	Clathrin-mediated endocytosis	over-represented	6.49e-4	0.0045497	5.33675	13	hsa-miR-454-3p; hsa-miR-34a-5p; hsa-miR-155-5p; hsa-miR-92a-3p; hsa-miR-574-3p; hsa-miR-22-3p; hsa-miR-615-3p; hsa-miR-93-5p; hsa-miR-17-5p; hsa-miR-130a-3p; hsa-miR-19a-3p; hsa-miR-20a-5p; hsa-miR-376c-3p
Reactome (miRPathDB)	Constitutive Signaling by NOTCH1 HD+PEST Domain Mutants	over-represented	6.91e-4	0.0046117	3.55783	10	hsa-miR-30c-5p; hsa-miR-675-5p; hsa-miR-92a-3p; hsa-miR-140-5p; hsa-miR-100-5p; hsa-miR-615-3p; hsa-miR-30a-3p; hsa-miR-145-5p; hsa-miR-451a; hsa-miR-130a-3p
Reactome (miRPathDB)	Constitutive Signaling by NOTCH1 PEST Domain Mutants	over-represented	6.91e-4	0.0046117	3.55783	10	hsa-miR-30c-5p; hsa-miR-675-5p; hsa-miR-92a-3p; hsa-miR-140-5p; hsa-miR-100-5p; hsa-miR-615-3p; hsa-miR-30a-3p; hsa-miR-145-5p; hsa-miR-451a; hsa-miR-130a-3p
Reactome (miRPathDB)	Downregulation of ERBB2ERBB3 signaling	over-represented	6.92e-4	0.0046117	4.74378	12	hsa-miR-199a-5p; hsa-miR-125a-5p; hsa-miR-454-3p; hsa-miR-184; hsa-miR-365a-3p; hsa-miR-100-5p; hsa-miR-22-3p; hsa-miR-130a-3p; hsa-miR-99a-5p; hsa-miR-126-3p; hsa-miR-143-3p; hsa-miR-125b-5p
Reactome (miRPathDB)	EGFR Transactivation by Gastrin	over-represented	6.91e-4	0.0046117	3.55783	10	hsa-miR-27a-3p; hsa-miR-146a-5p; hsa-miR-27b-3p; hsa-miR-200a-3p; hsa-miR-181a-5p; hsa-miR-30a-3p; hsa-miR-145-5p; hsa-miR-30e-3p; hsa-miR-143-3p; hsa-let-7a-5p
Reactome (miRPathDB)	GRB2 events in ERBB2 signaling	over-represented	6.91e-4	0.0046117	3.55783	10	hsa-miR-27a-3p; hsa-miR-146a-5p; hsa-miR-134-5p; hsa-miR-200a-3p; hsa-miR-181a-5p; hsa-miR-22-3p; hsa-miR-145-5p; hsa-miR-146b-5p; hsa-miR-200b-3p; hsa-let-7a-5p
Reactome (miRPathDB)	Nonsense-Mediated Decay NMD	over-represented	6.80e-4	0.0046117	7.31332	16	hsa-miR-186-5p; hsa-miR-16-5p; hsa-miR-221-3p; hsa-miR-92a-3p; hsa-miR-100-5p; hsa-miR-1180-3p; hsa-miR-22-3p; hsa-miR-744-5p; hsa-miR-615-3p; hsa-miR-1260b; hsa-miR-423-3p; hsa-miR-99a-5p; hsa-miR-222-3p; hsa-let-7a-5p; hsa-miR-125b-5p; hsa-miR-31-5p
Reactome (miRPathDB)	Nonsense Mediated Decay NMD enhanced by the Exon Junction Complex EJC	over-represented	6.80e-4	0.0046117	7.31332	16	hsa-miR-186-5p; hsa-miR-16-5p; hsa-miR-221-3p; hsa-miR-92a-3p; hsa-miR-100-5p; hsa-miR-1180-3p; hsa-miR-22-3p; hsa-miR-744-5p; hsa-miR-615-3p; hsa-miR-1260b; hsa-miR-423-3p; hsa-miR-99a-5p; hsa-miR-222-3p; hsa-let-7a-5p; hsa-miR-125b-5p; hsa-miR-31-5p
Reactome (miRPathDB)	Signaling by NOTCH1 HD+PEST Domain Mutants in Cancer	over-represented	6.91e-4	0.0046117	3.55783	10	hsa-miR-30c-5p; hsa-miR-675-5p; hsa-miR-92a-3p; hsa-miR-140-5p; hsa-miR-100-5p; hsa-miR-615-3p; hsa-miR-30a-3p; hsa-miR-145-5p; hsa-miR-451a; hsa-miR-130a-3p
Reactome (miRPathDB)	Signaling by NOTCH1 PEST Domain Mutants in Cancer	over-represented	6.91e-4	0.0046117	3.55783	10	hsa-miR-30c-5p; hsa-miR-675-5p; hsa-miR-92a-3p; hsa-miR-140-5p; hsa-miR-100-5p; hsa-miR-615-3p; hsa-miR-30a-3p; hsa-miR-145-5p; hsa-miR-451a; hsa-miR-130a-3p
Reactome (miRPathDB)	Signaling by NOTCH1 in Cancer	over-represented	6.91e-4	0.0046117	3.55783	10	hsa-miR-30c-5p; hsa-miR-675-5p; hsa-miR-92a-3p; hsa-miR-140-5p; hsa-miR-100-5p; hsa-miR-615-3p; hsa-miR-30a-3p; hsa-miR-145-5p; hsa-miR-451a; hsa-miR-130a-3p
Reactome (miRPathDB)	Activation of gene expression by SREBF SREBP	over-represented	7.24e-4	0.004637	1.97657	7	hsa-miR-27a-3p; hsa-miR-335-5p; hsa-miR-155-5p; hsa-miR-92a-3p; hsa-miR-22-3p; hsa-let-7e-5p; hsa-miR-10b-5p
Reactome (miRPathDB)	Activation of the mRNA upon binding of the cap-binding complex and eIFs and subsequent binding to 43S	over-represented	7.11e-4	0.004637	4.15081	11	hsa-miR-16-5p; hsa-miR-92a-3p; hsa-miR-100-5p; hsa-miR-744-5p; hsa-miR-615-3p; hsa-miR-1260b; hsa-miR-425-5p; hsa-miR-423-3p; hsa-miR-222-3p; hsa-let-7a-5p; hsa-miR-125b-5p
Reactome (miRPathDB)	Cell junction organization	over-represented	7.24e-4	0.004637	1.97657	7	hsa-miR-155-5p; hsa-miR-1-3p; hsa-miR-29a-3p; hsa-miR-615-3p; hsa-miR-145-5p; hsa-miR-29c-3p; hsa-miR-29b-3p
Reactome (miRPathDB)	Erythropoietin activates RAS	over-represented	7.11e-4	0.004637	4.15081	11	hsa-miR-27a-3p; hsa-miR-27b-3p; hsa-miR-365a-3p; hsa-miR-98-5p; hsa-miR-200a-3p; hsa-miR-145-5p; hsa-miR-200b-3p; hsa-miR-126-3p; hsa-miR-143-3p; hsa-let-7a-5p; hsa-miR-125b-5p
Reactome (miRPathDB)	Regulation of TP53 Activity through Phosphorylation	over-represented	7.11e-4	0.004637	4.15081	11	hsa-miR-454-3p; hsa-miR-24-3p; hsa-miR-19b-3p; hsa-miR-200a-3p; hsa-miR-615-3p; hsa-miR-130a-3p; hsa-miR-223-3p; hsa-miR-19a-3p; hsa-miR-26a-5p; hsa-miR-125b-5p; hsa-miR-376c-3p
Reactome (miRPathDB)	Signaling by Activin	over-represented	7.24e-4	0.004637	1.97657	7	hsa-miR-199a-5p; hsa-miR-323a-3p; hsa-miR-146a-5p; hsa-miR-200a-3p; hsa-miR-145-5p; hsa-miR-361-3p; hsa-miR-203a-3p
Reactome (miRPathDB)	The citric acid TCA cycle and respiratory electron transport	over-represented	7.24e-4	0.004637	1.97657	7	hsa-miR-100-5p; hsa-miR-320c; hsa-miR-744-5p; hsa-miR-615-3p; hsa-let-7e-5p; hsa-miR-99a-5p; hsa-let-7a-5p
Reactome (miRPathDB)	Translation initiation complex formation	over-represented	7.11e-4	0.004637	4.15081	11	hsa-miR-16-5p; hsa-miR-92a-3p; hsa-miR-100-5p; hsa-miR-744-5p; hsa-miR-615-3p; hsa-miR-1260b; hsa-miR-425-5p; hsa-miR-423-3p; hsa-miR-222-3p; hsa-let-7a-5p; hsa-miR-125b-5p
Reactome (miRPathDB)	Chk1Chk2Cds1 mediated inactivation of Cyclin BCdk1 complex	over-represented	8.96e-4	0.0056309	6.12738	14	hsa-miR-15a-5p; hsa-miR-27a-3p; hsa-miR-16-5p; hsa-miR-221-3p; hsa-miR-15b-5p; hsa-miR-424-5p; hsa-miR-92a-3p; hsa-miR-497-5p; hsa-miR-30a-3p; hsa-let-7e-5p; hsa-miR-30e-3p; hsa-miR-26a-5p; hsa-miR-195-5p; hsa-miR-31-5p
Reactome (miRPathDB)	Eukaryotic Translation Elongation	over-represented	8.96e-4	0.0056309	6.12738	14	hsa-miR-186-5p; hsa-miR-16-5p; hsa-miR-92a-3p; hsa-miR-100-5p; hsa-miR-1180-3p; hsa-miR-22-3p; hsa-miR-744-5p; hsa-miR-615-3p; hsa-miR-1260b; hsa-miR-423-3p; hsa-miR-99a-5p; hsa-let-7a-5p; hsa-miR-125b-5p; hsa-miR-31-5p
Reactome (miRPathDB)	Fc epsilon receptor FCERI signaling	over-represented	8.96e-4	0.0056309	6.12738	14	hsa-miR-15a-5p; hsa-miR-221-3p; hsa-miR-146a-5p; hsa-miR-155-5p; hsa-miR-92a-3p; hsa-miR-200a-3p; hsa-miR-451a; hsa-miR-23b-3p; hsa-miR-214-3p; hsa-miR-200b-3p; hsa-miR-425-3p; hsa-miR-126-3p; hsa-miR-143-3p; hsa-let-7a-5p
Reactome (miRPathDB)	GTP hydrolysis and joining of the 60S ribosomal subunit	over-represented	8.96e-4	0.0056309	6.12738	14	hsa-miR-186-5p; hsa-miR-16-5p; hsa-miR-92a-3p; hsa-miR-100-5p; hsa-miR-1180-3p; hsa-miR-22-3p; hsa-miR-744-5p; hsa-miR-615-3p; hsa-miR-1260b; hsa-miR-423-3p; hsa-miR-99a-5p; hsa-let-7a-5p; hsa-miR-125b-5p; hsa-miR-31-5p
Reactome (miRPathDB)	Influenza Viral RNA Transcription and Replication	over-represented	9.75e-4	0.0060981	7.51098	16	hsa-miR-186-5p; hsa-miR-16-5p; hsa-miR-15b-5p; hsa-miR-328-3p; hsa-miR-92a-3p; hsa-miR-100-5p; hsa-miR-1180-3p; hsa-miR-22-3p; hsa-miR-744-5p; hsa-miR-615-3p; hsa-miR-1260b; hsa-miR-423-3p; hsa-miR-99a-5p; hsa-let-7a-5p; hsa-miR-125b-5p; hsa-miR-31-5p
Reactome (miRPathDB)	Downregulation of TGF-beta receptor signaling	over-represented	0.0010063	0.0062336	5.53441	13	hsa-miR-454-3p; hsa-miR-16-5p; hsa-miR-323a-3p; hsa-miR-15b-5p; hsa-miR-140-5p; hsa-miR-100-5p; hsa-miR-615-3p; hsa-miR-17-5p; hsa-miR-145-5p; hsa-miR-130a-3p; hsa-miR-20a-5p; hsa-miR-195-5p; hsa-miR-376c-3p
Reactome (miRPathDB)	Signaling by NODAL	over-represented	0.0010155	0.0062336	2.56955	8	hsa-miR-199a-5p; hsa-miR-454-3p; hsa-miR-323a-3p; hsa-miR-146a-5p; hsa-miR-200a-3p; hsa-miR-145-5p; hsa-miR-126-3p; hsa-miR-203a-3p
Reactome (miRPathDB)	TP53 Regulates Transcription of Cell Death Genes	over-represented	0.0010155	0.0062336	2.56955	8	hsa-miR-125a-5p; hsa-miR-323a-3p; hsa-miR-21-5p; hsa-miR-34a-5p; hsa-miR-200b-3p; hsa-miR-629-5p; hsa-miR-125b-5p; hsa-miR-376c-3p
Reactome (miRPathDB)	Transport of Mature mRNA derived from an Intron-Containing Transcript	over-represented	0.0010155	0.0062336	2.56955	8	hsa-miR-186-5p; hsa-miR-15b-5p; hsa-miR-1-3p; hsa-miR-1180-3p; hsa-miR-615-3p; hsa-miR-30a-3p; hsa-miR-423-3p; hsa-miR-125b-5p
Reactome (miRPathDB)	Activation of RAS in B cells	over-represented	0.0010681	0.0065264	1.58126	6	hsa-miR-27a-3p; hsa-miR-181a-5p; hsa-miR-30a-3p; hsa-miR-30e-3p; hsa-miR-143-3p; hsa-let-7a-5p
Reactome (miRPathDB)	Toll Like Receptor 9 TLR9 Cascade	over-represented	0.0011065	0.0066994	4.94143	12	hsa-miR-15a-5p; hsa-miR-125a-5p; hsa-miR-21-5p; hsa-miR-146a-5p; hsa-miR-34a-5p; hsa-miR-509-3p; hsa-miR-17-5p; hsa-miR-451a; hsa-miR-146b-5p; hsa-miR-423-3p; hsa-miR-214-3p; hsa-miR-195-5p
Reactome (miRPathDB)	Translocation of SLC2A4 GLUT4 to the plasma membrane	over-represented	0.0011065	0.0066994	4.94143	12	hsa-miR-186-5p; hsa-miR-184; hsa-miR-1-3p; hsa-miR-22-3p; hsa-miR-30a-3p; hsa-miR-451a; hsa-miR-30e-3p; hsa-miR-148a-3p; hsa-miR-126-3p; hsa-miR-125b-5p; hsa-miR-152-3p; hsa-miR-31-5p
Reactome (miRPathDB)	RUNX3 regulates CDKN1A transcription	over-represented	0.0011415	0.0068801	6.91801	15	hsa-miR-199a-5p; hsa-miR-15a-5p; hsa-miR-27a-3p; hsa-miR-125a-5p; hsa-miR-16-5p; hsa-miR-15b-5p; hsa-miR-146a-5p; hsa-miR-200a-3p; hsa-miR-574-3p; hsa-miR-93-5p; hsa-miR-17-5p; hsa-miR-145-5p; hsa-miR-130a-3p; hsa-miR-20a-5p; hsa-miR-148a-3p
Reactome (miRPathDB)	Ub-specific processing proteases	over-represented	0.0011527	0.006916	8.30161	17	hsa-miR-15a-5p; hsa-miR-186-5p; hsa-miR-16-5p; hsa-miR-221-3p; hsa-miR-15b-5p; hsa-miR-424-5p; hsa-miR-34a-5p; hsa-miR-92a-3p; hsa-miR-98-5p; hsa-miR-200a-3p; hsa-miR-1180-3p; hsa-miR-744-5p; hsa-miR-615-3p; hsa-miR-212-3p; hsa-miR-17-5p; hsa-miR-145-5p; hsa-miR-20a-5p
Reactome (miRPathDB)	Antigen processing Ubiquitination Proteasome degradation	over-represented	0.001169	0.0069516	3.16252	9	hsa-miR-454-3p; hsa-miR-16-5p; hsa-miR-30c-5p; hsa-miR-15b-5p; hsa-miR-92a-3p; hsa-miR-100-5p; hsa-miR-615-3p; hsa-miR-93-5p; hsa-miR-130a-3p
Reactome (miRPathDB)	Signaling by NOTCH1	over-represented	0.001169	0.0069516	3.16252	9	hsa-miR-30c-5p; hsa-miR-675-5p; hsa-miR-92a-3p; hsa-miR-140-5p; hsa-miR-615-3p; hsa-miR-30a-3p; hsa-miR-145-5p; hsa-miR-451a; hsa-miR-130a-3p
Reactome (miRPathDB)	Toll-like Receptor Cascades	over-represented	0.001213	0.0071809	3.75549	10	hsa-miR-125a-5p; hsa-miR-21-5p; hsa-miR-146a-5p; hsa-miR-34a-5p; hsa-miR-29a-3p; hsa-miR-451a; hsa-miR-146b-5p; hsa-miR-130a-3p; hsa-miR-29b-3p; hsa-miR-200b-3p
Reactome (miRPathDB)	Formation of a pool of free 40S subunits	over-represented	0.0013232	0.0077987	6.32504	14	hsa-miR-186-5p; hsa-miR-16-5p; hsa-miR-92a-3p; hsa-miR-100-5p; hsa-miR-1180-3p; hsa-miR-22-3p; hsa-miR-744-5p; hsa-miR-615-3p; hsa-miR-1260b; hsa-miR-423-3p; hsa-miR-99a-5p; hsa-let-7a-5p; hsa-miR-125b-5p; hsa-miR-31-5p
Reactome (miRPathDB)	Non-integrin membrane-ECM interactions	over-represented	0.001432	0.0082932	1.18594	5	hsa-miR-16-5p; hsa-miR-29a-3p; hsa-miR-29c-3p; hsa-miR-29b-3p; hsa-miR-143-3p
Reactome (miRPathDB)	Phosphate bond hydrolysis by NTPDase proteins	over-represented	0.001432	0.0082932	1.18594	5	hsa-miR-15a-5p; hsa-miR-15b-5p; hsa-miR-30a-3p; hsa-miR-30e-3p; hsa-miR-195-5p
Reactome (miRPathDB)	TET123 and TDG demethylate DNA	over-represented	0.001432	0.0082932	1.18594	5	hsa-miR-29a-3p; hsa-miR-26a-5p; hsa-miR-29c-3p; hsa-miR-29b-3p; hsa-miR-125b-5p
Reactome (miRPathDB)	p38MAPK events	over-represented	0.001432	0.0082932	1.18594	5	hsa-miR-27a-3p; hsa-miR-181a-5p; hsa-miR-143-3p; hsa-let-7a-5p; hsa-miR-205-5p
Reactome (miRPathDB)	Basigin interactions	over-represented	0.0014723	0.0083452	0.79063	4	hsa-miR-29a-3p; hsa-miR-223-3p; hsa-miR-29c-3p; hsa-miR-29b-3p
Reactome (miRPathDB)	Cargo concentration in the ER	over-represented	0.0014723	0.0083452	0.79063	4	hsa-miR-30a-5p; hsa-miR-30c-5p; hsa-miR-30b-5p; hsa-miR-376c-3p
Reactome (miRPathDB)	PI3K events in ERBB4 signaling	over-represented	0.0014723	0.0083452	0.79063	4	hsa-miR-29a-3p; hsa-miR-145-5p; hsa-miR-19a-3p; hsa-miR-29b-3p
Reactome (miRPathDB)	Regulation of MECP2 expression and activity	over-represented	0.001453	0.0083452	9.88287	19	hsa-miR-16-5p; hsa-miR-30c-5p; hsa-miR-148b-3p; hsa-miR-92a-3p; hsa-miR-19b-3p; hsa-miR-671-5p; hsa-miR-107; hsa-miR-103a-3p; hsa-miR-212-3p; hsa-miR-17-5p; hsa-miR-130a-3p; hsa-miR-99a-5p; hsa-miR-19a-3p; hsa-miR-20a-5p; hsa-let-7b-5p; hsa-miR-195-5p; hsa-miR-148a-3p; hsa-let-7a-5p; hsa-miR-152-3p
Reactome (miRPathDB)	Regulation of TLR by endogenous ligand	over-represented	0.0014723	0.0083452	0.79063	4	hsa-miR-146a-5p; hsa-miR-22-3p; hsa-miR-29a-3p; hsa-miR-29b-3p
Reactome (miRPathDB)	Regulation of PTEN gene transcription	over-represented	0.0015151	0.0085516	5.73206	13	hsa-miR-15a-5p; hsa-miR-27a-3p; hsa-miR-16-5p; hsa-miR-30c-5p; hsa-miR-155-5p; hsa-miR-19b-3p; hsa-miR-181a-5p; hsa-miR-22-3p; hsa-miR-423-3p; hsa-miR-19a-3p; hsa-miR-214-3p; hsa-miR-29c-3p; hsa-miR-200b-3p
Reactome (miRPathDB)	Senescence-Associated Secretory Phenotype SASP	over-represented	0.0015715	0.0088324	10.6735	20	hsa-miR-15a-5p; hsa-miR-320b; hsa-miR-221-3p; hsa-miR-24-3p; hsa-miR-146a-5p; hsa-miR-34a-5p; hsa-miR-155-5p; hsa-miR-365a-3p; hsa-miR-98-5p; hsa-miR-100-5p; hsa-miR-29a-3p; hsa-miR-615-3p; hsa-miR-451a; hsa-miR-130a-3p; hsa-miR-223-3p; hsa-miR-29c-3p; hsa-miR-29b-3p; hsa-miR-200b-3p; hsa-miR-629-5p; hsa-let-7a-5p
Reactome (miRPathDB)	Ca2+ pathway	over-represented	0.0015828	0.0088585	8.49927	17	hsa-miR-15a-5p; hsa-miR-16-5p; hsa-miR-15b-5p; hsa-miR-424-5p; hsa-miR-184; hsa-miR-34a-5p; hsa-miR-148b-3p; hsa-miR-107; hsa-miR-103a-3p; hsa-miR-497-5p; hsa-miR-212-3p; hsa-miR-145-5p; hsa-miR-130a-3p; hsa-miR-19a-3p; hsa-miR-195-5p; hsa-miR-148a-3p; hsa-miR-152-3p
Reactome (miRPathDB)	Downregulation of SMAD23SMAD4 transcriptional activity	over-represented	0.001625	0.0089907	7.11567	15	hsa-miR-454-3p; hsa-miR-16-5p; hsa-miR-323a-3p; hsa-miR-15b-5p; hsa-miR-503-5p; hsa-miR-19b-3p; hsa-miR-615-3p; hsa-miR-145-5p; hsa-miR-23b-3p; hsa-miR-130a-3p; hsa-miR-99a-5p; hsa-miR-19a-3p; hsa-miR-148a-3p; hsa-miR-376c-3p; hsa-miR-31-5p
Reactome (miRPathDB)	G-protein betagamma signalling	over-represented	0.0016633	0.0089907	2.17423	7	hsa-miR-125a-5p; hsa-miR-184; hsa-miR-654-3p; hsa-miR-29a-3p; hsa-miR-29c-3p; hsa-miR-29b-3p; hsa-miR-126-3p
Reactome (miRPathDB)	G betagamma signalling through PI3Kgamma	over-represented	0.0016633	0.0089907	2.17423	7	hsa-miR-125a-5p; hsa-miR-184; hsa-miR-654-3p; hsa-miR-146b-5p; hsa-miR-29c-3p; hsa-miR-29b-3p; hsa-miR-126-3p
Reactome (miRPathDB)	MyD88MALTIRAP cascade initiated on plasma membrane	over-represented	0.0017077	0.0089907	5.13909	12	hsa-miR-15a-5p; hsa-miR-125a-5p; hsa-miR-21-5p; hsa-miR-146a-5p; hsa-miR-34a-5p; hsa-miR-145-5p; hsa-miR-451a; hsa-miR-146b-5p; hsa-miR-423-3p; hsa-miR-214-3p; hsa-miR-195-5p; hsa-miR-143-3p
Reactome (miRPathDB)	MyD88 dependent cascade initiated on endosome	over-represented	0.0017077	0.0089907	5.13909	12	hsa-miR-15a-5p; hsa-miR-125a-5p; hsa-miR-21-5p; hsa-miR-146a-5p; hsa-miR-34a-5p; hsa-miR-17-5p; hsa-miR-451a; hsa-miR-146b-5p; hsa-miR-423-3p; hsa-miR-214-3p; hsa-miR-195-5p; hsa-miR-200b-3p
Reactome (miRPathDB)	PI-3K cascadeFGFR4	over-represented	0.0016633	0.0089907	2.17423	7	hsa-miR-503-5p; hsa-miR-424-5p; hsa-miR-140-5p; hsa-miR-497-5p; hsa-miR-483-3p; hsa-miR-195-5p; hsa-miR-376c-3p
Reactome (miRPathDB)	PI3K events in ERBB2 signaling	over-represented	0.0016633	0.0089907	2.17423	7	hsa-miR-125a-5p; hsa-miR-146a-5p; hsa-miR-200a-3p; hsa-miR-22-3p; hsa-miR-145-5p; hsa-miR-146b-5p; hsa-miR-125b-5p
Reactome (miRPathDB)	RAB geranylgeranylation	over-represented	0.0016633	0.0089907	2.17423	7	hsa-miR-451a; hsa-miR-483-3p; hsa-miR-19a-3p; hsa-miR-148a-3p; hsa-miR-200b-3p; hsa-miR-629-5p; hsa-miR-152-3p
Reactome (miRPathDB)	Respiratory electron transport ATP synthesis by chemiosmotic coupling and heat production by uncoupling proteins.	over-represented	0.0016633	0.0089907	2.17423	7	hsa-miR-100-5p; hsa-miR-1180-3p; hsa-miR-744-5p; hsa-miR-615-3p; hsa-let-7e-5p; hsa-miR-99a-5p; hsa-let-7a-5p
Reactome (miRPathDB)	TRAF6 mediated induction of NFkB and MAP kinases upon TLR78 or 9 activation	over-represented	0.0017077	0.0089907	5.13909	12	hsa-miR-15a-5p; hsa-miR-125a-5p; hsa-miR-21-5p; hsa-miR-146a-5p; hsa-miR-34a-5p; hsa-miR-17-5p; hsa-miR-451a; hsa-miR-146b-5p; hsa-miR-423-3p; hsa-miR-214-3p; hsa-miR-195-5p; hsa-miR-200b-3p
Reactome (miRPathDB)	Toll Like Receptor 2 TLR2 Cascade	over-represented	0.0017077	0.0089907	5.13909	12	hsa-miR-15a-5p; hsa-miR-125a-5p; hsa-miR-21-5p; hsa-miR-146a-5p; hsa-miR-34a-5p; hsa-miR-145-5p; hsa-miR-451a; hsa-miR-146b-5p; hsa-miR-423-3p; hsa-miR-214-3p; hsa-miR-195-5p; hsa-miR-143-3p
Reactome (miRPathDB)	Toll Like Receptor 78 TLR78 Cascade	over-represented	0.0017077	0.0089907	5.13909	12	hsa-miR-15a-5p; hsa-miR-125a-5p; hsa-miR-21-5p; hsa-miR-146a-5p; hsa-miR-34a-5p; hsa-miR-17-5p; hsa-miR-451a; hsa-miR-146b-5p; hsa-miR-423-3p; hsa-miR-214-3p; hsa-miR-195-5p; hsa-miR-200b-3p
Reactome (miRPathDB)	Toll Like Receptor TLR1TLR2 Cascade	over-represented	0.0017077	0.0089907	5.13909	12	hsa-miR-15a-5p; hsa-miR-125a-5p; hsa-miR-21-5p; hsa-miR-146a-5p; hsa-miR-34a-5p; hsa-miR-145-5p; hsa-miR-451a; hsa-miR-146b-5p; hsa-miR-423-3p; hsa-miR-214-3p; hsa-miR-195-5p; hsa-miR-143-3p
Reactome (miRPathDB)	Toll Like Receptor TLR6TLR2 Cascade	over-represented	0.0017077	0.0089907	5.13909	12	hsa-miR-15a-5p; hsa-miR-125a-5p; hsa-miR-21-5p; hsa-miR-146a-5p; hsa-miR-34a-5p; hsa-miR-145-5p; hsa-miR-451a; hsa-miR-146b-5p; hsa-miR-423-3p; hsa-miR-214-3p; hsa-miR-195-5p; hsa-miR-143-3p
Reactome (miRPathDB)	rRNA processing in the mitochondrion	over-represented	0.0016633	0.0089907	2.17423	7	hsa-miR-186-5p; hsa-let-7c-5p; hsa-miR-744-5p; hsa-let-7e-5p; hsa-let-7b-5p; hsa-let-7a-5p; hsa-miR-196a-5p
Reactome (miRPathDB)	MAPK1MAPK3 signaling	over-represented	0.0018844	0.0098433	4.54612	11	hsa-miR-186-5p; hsa-miR-140-5p; hsa-miR-200a-3p; hsa-miR-145-5p; hsa-miR-451a; hsa-miR-483-3p; hsa-miR-29b-3p; hsa-miR-126-3p; hsa-miR-143-3p; hsa-miR-125b-5p; hsa-miR-31-5p
Reactome (miRPathDB)	Signaling by EGFR	over-represented	0.0018844	0.0098433	4.54612	11	hsa-miR-27a-3p; hsa-miR-365a-3p; hsa-miR-200a-3p; hsa-miR-181a-5p; hsa-miR-29a-3p; hsa-miR-145-5p; hsa-miR-23b-3p; hsa-miR-29b-3p; hsa-miR-200b-3p; hsa-miR-126-3p; hsa-miR-152-3p
Reactome (miRPathDB)	Constitutive Signaling by AKT1 E17K in Cancer	over-represented	0.0018999	0.0098471	7.9063	16	hsa-miR-125a-5p; hsa-miR-221-3p; hsa-miR-184; hsa-miR-654-3p; hsa-let-7c-5p; hsa-miR-29a-3p; hsa-miR-744-5p; hsa-miR-223-3p; hsa-miR-222-3p; hsa-miR-29c-3p; hsa-miR-29b-3p; hsa-miR-200b-3p; hsa-miR-126-3p; hsa-miR-143-3p; hsa-miR-376c-3p; hsa-miR-196a-5p
Reactome (miRPathDB)	Transcriptional regulation by small RNAs	over-represented	0.0018999	0.0098471	7.9063	16	hsa-miR-186-5p; hsa-miR-16-5p; hsa-miR-15b-5p; hsa-miR-328-3p; hsa-miR-184; hsa-miR-34a-5p; hsa-miR-98-5p; hsa-miR-1180-3p; hsa-miR-744-5p; hsa-miR-615-3p; hsa-miR-93-5p; hsa-miR-423-3p; hsa-let-7b-5p; hsa-miR-629-5p; hsa-let-7a-5p; hsa-miR-31-5p
Reactome (miRPathDB)	L13a-mediated translational silencing of Ceruloplasmin expression	over-represented	0.0019087	0.0098542	6.52269	14	hsa-miR-186-5p; hsa-miR-16-5p; hsa-miR-92a-3p; hsa-miR-100-5p; hsa-miR-1180-3p; hsa-miR-22-3p; hsa-miR-744-5p; hsa-miR-615-3p; hsa-miR-1260b; hsa-miR-423-3p; hsa-miR-99a-5p; hsa-let-7a-5p; hsa-miR-125b-5p; hsa-miR-31-5p
Reactome (miRPathDB)	Activated NTRK3 signals through RAS	over-represented	0.0019761	0.0101235	2.7672	8	hsa-miR-27a-3p; hsa-miR-27b-3p; hsa-miR-365a-3p; hsa-miR-200a-3p; hsa-miR-181a-5p; hsa-miR-200b-3p; hsa-miR-143-3p; hsa-let-7a-5p
Reactome (miRPathDB)	Signaling by PDGF	over-represented	0.0019761	0.0101235	2.7672	8	hsa-miR-29a-3p; hsa-miR-23b-3p; hsa-miR-223-3p; hsa-miR-29b-3p; hsa-miR-200b-3p; hsa-miR-126-3p; hsa-miR-143-3p; hsa-let-7a-5p
Reactome (miRPathDB)	FLT3 Signaling	over-represented	0.0020186	0.0102625	3.95315	10	hsa-miR-186-5p; hsa-miR-140-5p; hsa-miR-200a-3p; hsa-miR-29a-3p; hsa-miR-145-5p; hsa-miR-483-3p; hsa-miR-29b-3p; hsa-miR-126-3p; hsa-miR-143-3p; hsa-miR-125b-5p
Reactome (miRPathDB)	MET activates RAP1 and RAC1	over-represented	0.0020186	0.0102625	3.95315	10	hsa-miR-30a-5p; hsa-miR-27a-3p; hsa-miR-199a-3p; hsa-miR-30c-5p; hsa-miR-200a-3p; hsa-miR-100-5p; hsa-miR-497-5p; hsa-miR-483-3p; hsa-miR-101-3p; hsa-miR-126-3p
Reactome (miRPathDB)	Activated NTRK2 signals through RAS	over-represented	0.002069	0.0103608	3.36018	9	hsa-miR-27a-3p; hsa-miR-27b-3p; hsa-miR-365a-3p; hsa-miR-200a-3p; hsa-miR-181a-5p; hsa-miR-22-3p; hsa-miR-200b-3p; hsa-miR-143-3p; hsa-let-7a-5p
Reactome (miRPathDB)	Formation of the ternary complex and subsequently the 43S complex	over-represented	0.002069	0.0103608	3.36018	9	hsa-miR-16-5p; hsa-miR-92a-3p; hsa-miR-100-5p; hsa-miR-22-3p; hsa-miR-615-3p; hsa-miR-425-5p; hsa-miR-99a-5p; hsa-miR-222-3p; hsa-let-7a-5p
Reactome (miRPathDB)	SHC1 events in ERBB4 signaling	over-represented	0.002069	0.0103608	3.36018	9	hsa-miR-27a-3p; hsa-miR-146a-5p; hsa-miR-365a-3p; hsa-miR-200a-3p; hsa-miR-181a-5p; hsa-miR-30a-3p; hsa-miR-145-5p; hsa-miR-200b-3p; hsa-miR-143-3p
Reactome (miRPathDB)	SOS-mediated signalling	over-represented	0.002069	0.0103608	3.36018	9	hsa-miR-27a-3p; hsa-miR-181a-5p; hsa-miR-145-5p; hsa-miR-7-5p; hsa-miR-200b-3p; hsa-miR-126-3p; hsa-miR-143-3p; hsa-let-7a-5p; hsa-miR-152-3p
Reactome (miRPathDB)	MyD88 cascade initiated on plasma membrane	over-represented	0.0025547	0.0126031	5.33675	12	hsa-miR-15a-5p; hsa-miR-125a-5p; hsa-miR-21-5p; hsa-miR-146a-5p; hsa-miR-34a-5p; hsa-miR-17-5p; hsa-miR-451a; hsa-miR-146b-5p; hsa-miR-423-3p; hsa-miR-214-3p; hsa-miR-195-5p; hsa-miR-200b-3p
Reactome (miRPathDB)	Oncogenic MAPK signaling	over-represented	0.0025547	0.0126031	5.33675	12	hsa-miR-92a-3p; hsa-miR-19b-3p; hsa-miR-140-5p; hsa-miR-181a-5p; hsa-miR-19a-3p; hsa-miR-214-3p; hsa-miR-148a-3p; hsa-miR-200b-3p; hsa-miR-126-3p; hsa-miR-143-3p; hsa-let-7a-5p; hsa-miR-31-5p
Reactome (miRPathDB)	Toll Like Receptor 10 TLR10 Cascade	over-represented	0.0025547	0.0126031	5.33675	12	hsa-miR-15a-5p; hsa-miR-125a-5p; hsa-miR-21-5p; hsa-miR-146a-5p; hsa-miR-34a-5p; hsa-miR-17-5p; hsa-miR-451a; hsa-miR-146b-5p; hsa-miR-423-3p; hsa-miR-214-3p; hsa-miR-195-5p; hsa-miR-200b-3p
Reactome (miRPathDB)	Toll Like Receptor 5 TLR5 Cascade	over-represented	0.0025547	0.0126031	5.33675	12	hsa-miR-15a-5p; hsa-miR-125a-5p; hsa-miR-21-5p; hsa-miR-146a-5p; hsa-miR-34a-5p; hsa-miR-17-5p; hsa-miR-451a; hsa-miR-146b-5p; hsa-miR-423-3p; hsa-miR-214-3p; hsa-miR-195-5p; hsa-miR-200b-3p
Reactome (miRPathDB)	Cellular response to heat stress	over-represented	0.0025871	0.0127157	8.10395	16	hsa-miR-186-5p; hsa-miR-16-5p; hsa-miR-221-3p; hsa-miR-30c-5p; hsa-miR-15b-5p; hsa-miR-34a-5p; hsa-miR-92a-3p; hsa-miR-361-5p; hsa-miR-100-5p; hsa-miR-22-3p; hsa-miR-615-3p; hsa-miR-30a-3p; hsa-miR-423-3p; hsa-miR-369-3p; hsa-miR-26a-5p; hsa-miR-125b-5p
Reactome (miRPathDB)	Association of TriCCCT with target proteins during biosynthesis	over-represented	0.0026841	0.0128144	1.77892	6	hsa-miR-186-5p; hsa-miR-16-5p; hsa-miR-323a-3p; hsa-miR-200a-3p; hsa-miR-223-3p; hsa-miR-203a-3p
Reactome (miRPathDB)	COPI-dependent Golgi-to-ER retrograde traffic	over-represented	0.0026841	0.0128144	1.77892	6	hsa-miR-16-5p; hsa-miR-30c-5p; hsa-miR-92a-3p; hsa-miR-1260b; hsa-miR-423-3p; hsa-miR-195-5p
Reactome (miRPathDB)	ER to Golgi Anterograde Transport	over-represented	0.0026841	0.0128144	1.77892	6	hsa-miR-15a-5p; hsa-miR-30c-5p; hsa-miR-15b-5p; hsa-miR-503-5p; hsa-miR-195-5p; hsa-miR-376c-3p
Reactome (miRPathDB)	IRE1alpha activates chaperones	over-represented	0.0026841	0.0128144	1.77892	6	hsa-miR-15a-5p; hsa-miR-615-3p; hsa-miR-423-3p; hsa-miR-127-3p; hsa-miR-29b-3p; hsa-miR-190a-5p
Reactome (miRPathDB)	Signaling by cytosolic FGFR1 fusion mutants	over-represented	0.0026841	0.0128144	1.77892	6	hsa-miR-221-3p; hsa-miR-21-5p; hsa-miR-155-5p; hsa-miR-200a-3p; hsa-miR-223-3p; hsa-miR-203a-3p
Reactome (miRPathDB)	TAK1 activates NFkB by phosphorylation and activation of IKKs complex	over-represented	0.0026841	0.0128144	1.77892	6	hsa-miR-15a-5p; hsa-miR-328-3p; hsa-miR-146a-5p; hsa-miR-34a-5p; hsa-miR-146b-5p; hsa-miR-195-5p
Reactome (miRPathDB)	Transport to the Golgi and subsequent modification	over-represented	0.0026841	0.0128144	1.77892	6	hsa-miR-30c-5p; hsa-miR-15b-5p; hsa-miR-503-5p; hsa-miR-30b-5p; hsa-miR-195-5p; hsa-miR-376c-3p
Reactome (miRPathDB)	XBP1S activates chaperone genes	over-represented	0.0026841	0.0128144	1.77892	6	hsa-miR-15a-5p; hsa-miR-615-3p; hsa-miR-423-3p; hsa-miR-127-3p; hsa-miR-29b-3p; hsa-miR-190a-5p
Reactome (miRPathDB)	Nonsense Mediated Decay NMD independent of the Exon Junction Complex EJC	over-represented	0.0026949	0.0128201	6.72035	14	hsa-miR-186-5p; hsa-miR-16-5p; hsa-miR-92a-3p; hsa-miR-100-5p; hsa-miR-1180-3p; hsa-miR-22-3p; hsa-miR-744-5p; hsa-miR-615-3p; hsa-miR-1260b; hsa-miR-423-3p; hsa-miR-99a-5p; hsa-let-7a-5p; hsa-miR-125b-5p; hsa-miR-31-5p
Reactome (miRPathDB)	Epigenetic regulation of gene expression	over-represented	0.0028575	0.0135451	8.89458	17	hsa-miR-186-5p; hsa-miR-1246; hsa-miR-34a-5p; hsa-miR-92a-3p; hsa-miR-98-5p; hsa-miR-100-5p; hsa-let-7c-5p; hsa-miR-29a-3p; hsa-miR-615-3p; hsa-miR-423-3p; hsa-miR-26a-5p; hsa-let-7b-5p; hsa-miR-29c-3p; hsa-miR-29b-3p; hsa-miR-200b-3p; hsa-miR-126-3p; hsa-miR-629-5p
Reactome (miRPathDB)	Regulation of PTEN stability and activity	over-represented	0.002893	0.0136166	4.74378	11	hsa-miR-186-5p; hsa-miR-454-3p; hsa-miR-221-3p; hsa-miR-184; hsa-miR-92a-3p; hsa-miR-200a-3p; hsa-miR-615-3p; hsa-miR-130a-3p; hsa-miR-423-3p; hsa-miR-29c-3p; hsa-miR-126-3p
Reactome (miRPathDB)	Regulation of expression of SLITs and ROBOs	over-represented	0.002893	0.0136166	4.74378	11	hsa-miR-186-5p; hsa-miR-16-5p; hsa-miR-92a-3p; hsa-miR-100-5p; hsa-miR-1180-3p; hsa-miR-744-5p; hsa-miR-615-3p; hsa-miR-1260b; hsa-miR-423-3p; hsa-miR-99a-5p; hsa-miR-125b-5p
Reactome (miRPathDB)	Downstream signaling of activated FGFR3	over-represented	0.0032072	0.0149893	4.15081	10	hsa-miR-27a-3p; hsa-miR-503-5p; hsa-miR-365a-3p; hsa-miR-140-5p; hsa-miR-483-3p; hsa-miR-200b-3p; hsa-miR-126-3p; hsa-miR-143-3p; hsa-miR-376c-3p; hsa-miR-152-3p
Reactome (miRPathDB)	Stabilization of p53	over-represented	0.0032072	0.0149893	4.15081	10	hsa-miR-186-5p; hsa-miR-454-3p; hsa-miR-92a-3p; hsa-miR-200a-3p; hsa-miR-100-5p; hsa-miR-1180-3p; hsa-miR-615-3p; hsa-miR-130a-3p; hsa-miR-223-3p; hsa-miR-376c-3p
Reactome (miRPathDB)	Activation of ATR in response to replication stress	over-represented	0.003336	0.0151143	2.37189	7	hsa-miR-503-5p; hsa-miR-34a-5p; hsa-miR-1-3p; hsa-miR-92a-3p; hsa-miR-615-3p; hsa-miR-145-5p; hsa-miR-192-5p
Reactome (miRPathDB)	Autodegradation of the E3 ubiquitin ligase COP1	over-represented	0.003336	0.0151143	2.37189	7	hsa-miR-186-5p; hsa-miR-454-3p; hsa-miR-92a-3p; hsa-miR-200a-3p; hsa-miR-100-5p; hsa-miR-1180-3p; hsa-miR-615-3p
Reactome (miRPathDB)	CD28 dependent PI3KAkt signaling	over-represented	0.003336	0.0151143	2.37189	7	hsa-miR-125a-5p; hsa-miR-184; hsa-miR-654-3p; hsa-miR-29a-3p; hsa-miR-29b-3p; hsa-miR-126-3p; hsa-miR-143-3p
Reactome (miRPathDB)	FGFR1 mutant receptor activation	over-represented	0.003336	0.0151143	2.37189	7	hsa-miR-21-5p; hsa-miR-503-5p; hsa-miR-424-5p; hsa-miR-155-5p; hsa-miR-140-5p; hsa-miR-223-3p; hsa-miR-203a-3p
Reactome (miRPathDB)	L1CAM interactions	over-represented	0.003336	0.0151143	2.37189	7	hsa-miR-503-5p; hsa-miR-34a-5p; hsa-miR-574-3p; hsa-miR-214-3p; hsa-miR-148a-3p; hsa-miR-152-3p; hsa-miR-205-5p
Reactome (miRPathDB)	Nuclear Envelope Breakdown	over-represented	0.003336	0.0151143	2.37189	7	hsa-miR-184; hsa-miR-92a-3p; hsa-miR-23a-3p; hsa-miR-22-3p; hsa-miR-30a-3p; hsa-miR-423-3p; hsa-miR-125b-5p
Reactome (miRPathDB)	Protein folding	over-represented	0.003336	0.0151143	2.37189	7	hsa-miR-186-5p; hsa-miR-16-5p; hsa-miR-1-3p; hsa-miR-92a-3p; hsa-miR-107; hsa-miR-615-3p; hsa-miR-223-3p
Reactome (miRPathDB)	Transcription of E2F targets under negative control by DREAM complex	over-represented	0.003336	0.0151143	2.37189	7	hsa-miR-323a-3p; hsa-miR-21-5p; hsa-miR-24-3p; hsa-miR-34a-5p; hsa-miR-675-5p; hsa-miR-22-3p; hsa-miR-205-5p
Reactome (miRPathDB)	Transport of Mature Transcript to Cytoplasm	over-represented	0.003336	0.0151143	2.37189	7	hsa-miR-186-5p; hsa-miR-1-3p; hsa-miR-1180-3p; hsa-miR-615-3p; hsa-miR-30a-3p; hsa-miR-423-3p; hsa-miR-125b-5p
Reactome (miRPathDB)	TFAP2 AP-2 family regulates transcription of growth factors and their receptors	over-represented	0.0034474	0.015566	3.55783	9	hsa-miR-199a-5p; hsa-miR-125a-5p; hsa-miR-221-3p; hsa-miR-134-5p; hsa-miR-22-3p; hsa-miR-145-5p; hsa-miR-146b-5p; hsa-miR-222-3p; hsa-miR-205-5p
Reactome (miRPathDB)	Late Phase of HIV Life Cycle	over-represented	0.0035324	0.0158424	2.96486	8	hsa-miR-15a-5p; hsa-miR-16-5p; hsa-miR-15b-5p; hsa-miR-1180-3p; hsa-miR-615-3p; hsa-miR-423-3p; hsa-let-7b-5p; hsa-miR-195-5p
Reactome (miRPathDB)	Signal transduction by L1	over-represented	0.0035324	0.0158424	2.96486	8	hsa-miR-30c-5p; hsa-miR-146a-5p; hsa-miR-34a-5p; hsa-miR-574-3p; hsa-miR-214-3p; hsa-miR-148a-3p; hsa-let-7a-5p; hsa-miR-152-3p
Reactome (miRPathDB)	Cap-dependent Translation Initiation	over-represented	0.0037305	0.0164537	6.91801	14	hsa-miR-186-5p; hsa-miR-16-5p; hsa-miR-92a-3p; hsa-miR-100-5p; hsa-miR-1180-3p; hsa-miR-22-3p; hsa-miR-744-5p; hsa-miR-615-3p; hsa-miR-1260b; hsa-miR-423-3p; hsa-miR-99a-5p; hsa-let-7a-5p; hsa-miR-125b-5p; hsa-miR-31-5p
Reactome (miRPathDB)	Eukaryotic Translation Initiation	over-represented	0.0037305	0.0164537	6.91801	14	hsa-miR-186-5p; hsa-miR-16-5p; hsa-miR-92a-3p; hsa-miR-100-5p; hsa-miR-1180-3p; hsa-miR-22-3p; hsa-miR-744-5p; hsa-miR-615-3p; hsa-miR-1260b; hsa-miR-423-3p; hsa-miR-99a-5p; hsa-let-7a-5p; hsa-miR-125b-5p; hsa-miR-31-5p
Reactome (miRPathDB)	SCFSkp2-mediated degradation of p27p21	over-represented	0.003716	0.0164537	5.53441	12	hsa-miR-186-5p; hsa-miR-454-3p; hsa-miR-365a-3p; hsa-miR-92a-3p; hsa-miR-100-5p; hsa-miR-212-3p; hsa-miR-130a-3p; hsa-miR-423-3p; hsa-miR-148a-3p; hsa-miR-152-3p; hsa-miR-95-3p; hsa-miR-196a-5p
Reactome (miRPathDB)	Selenoamino acid metabolism	over-represented	0.003716	0.0164537	5.53441	12	hsa-miR-186-5p; hsa-miR-16-5p; hsa-miR-92a-3p; hsa-miR-100-5p; hsa-miR-1180-3p; hsa-miR-22-3p; hsa-miR-744-5p; hsa-miR-615-3p; hsa-miR-1260b; hsa-miR-99a-5p; hsa-let-7a-5p; hsa-miR-31-5p
Reactome (miRPathDB)	Toll Like Receptor 4 TLR4 Cascade	over-represented	0.003716	0.0164537	5.53441	12	hsa-miR-15a-5p; hsa-miR-125a-5p; hsa-miR-454-3p; hsa-miR-21-5p; hsa-miR-146a-5p; hsa-miR-34a-5p; hsa-miR-155-5p; hsa-miR-451a; hsa-miR-146b-5p; hsa-miR-130a-3p; hsa-miR-214-3p; hsa-miR-200b-3p
Reactome (miRPathDB)	Infectious disease	over-represented	0.0037629	0.0164875	9.09224	17	hsa-miR-15a-5p; hsa-miR-186-5p; hsa-miR-16-5p; hsa-miR-15b-5p; hsa-miR-34a-5p; hsa-miR-92a-3p; hsa-miR-100-5p; hsa-miR-574-3p; hsa-miR-1180-3p; hsa-miR-744-5p; hsa-miR-615-3p; hsa-miR-423-3p; hsa-miR-99a-5p; hsa-miR-195-5p; hsa-let-7a-5p; hsa-miR-125b-5p; hsa-miR-31-5p
Reactome (miRPathDB)	Transcriptional regulation of granulopoiesis	over-represented	0.0037629	0.0164875	9.09224	17	hsa-miR-423-5p; hsa-miR-320b; hsa-miR-27a-3p; hsa-miR-34a-5p; hsa-miR-155-5p; hsa-miR-654-3p; hsa-miR-98-5p; hsa-miR-200a-3p; hsa-miR-574-3p; hsa-let-7d-5p; hsa-miR-615-3p; hsa-miR-17-5p; hsa-miR-145-5p; hsa-miR-451a; hsa-miR-223-3p; hsa-miR-423-3p; hsa-miR-629-5p
Reactome (miRPathDB)	Assembly of collagen fibrils and other multimeric structures	over-represented	0.0042146	0.0180509	1.3836	5	hsa-miR-335-5p; hsa-miR-29a-3p; hsa-miR-29c-3p; hsa-miR-29b-3p; hsa-miR-143-3p
Reactome (miRPathDB)	Elastic fibre formation	over-represented	0.0042146	0.0180509	1.3836	5	hsa-miR-335-5p; hsa-miR-29a-3p; hsa-miR-148a-3p; hsa-miR-29b-3p; hsa-miR-152-3p
Reactome (miRPathDB)	GRB7 events in ERBB2 signaling	over-represented	0.0042146	0.0180509	1.3836	5	hsa-miR-199a-5p; hsa-miR-125a-5p; hsa-miR-22-3p; hsa-miR-125b-5p; hsa-miR-205-5p
Reactome (miRPathDB)	Interleukin-2 family signaling	over-represented	0.0042146	0.0180509	1.3836	5	hsa-miR-200a-3p; hsa-miR-23b-3p; hsa-miR-223-3p; hsa-miR-126-3p; hsa-miR-125b-5p
Reactome (miRPathDB)	Platelet degranulation	over-represented	0.0042146	0.0180509	1.3836	5	hsa-miR-320b; hsa-miR-1-3p; hsa-miR-200a-3p; hsa-miR-29a-3p; hsa-miR-29b-3p
Reactome (miRPathDB)	Sema4D mediated inhibition of cell attachment and migration	over-represented	0.0042146	0.0180509	1.3836	5	hsa-miR-146a-5p; hsa-miR-483-3p; hsa-miR-214-3p; hsa-miR-101-3p; hsa-miR-31-5p
Reactome (miRPathDB)	Synthesis of PA	over-represented	0.0042146	0.0180509	1.3836	5	hsa-miR-27a-3p; hsa-miR-454-3p; hsa-miR-24-3p; hsa-miR-27b-3p; hsa-miR-130a-3p
Reactome (miRPathDB)	Circadian Clock	over-represented	0.0044474	0.0189869	6.32504	13	hsa-miR-30c-5p; hsa-miR-15b-5p; hsa-miR-184; hsa-miR-92a-3p; hsa-miR-574-3p; hsa-miR-22-3p; hsa-miR-93-5p; hsa-miR-17-5p; hsa-miR-483-3p; hsa-let-7e-5p; hsa-miR-130a-3p; hsa-miR-223-3p; hsa-miR-20a-5p
Reactome (miRPathDB)	Regulation of TP53 Activity	over-represented	0.0048941	0.0208272	9.2899	17	hsa-miR-125a-5p; hsa-miR-454-3p; hsa-miR-21-5p; hsa-miR-24-3p; hsa-miR-184; hsa-miR-365a-3p; hsa-miR-19b-3p; hsa-miR-574-3p; hsa-miR-615-3p; hsa-miR-130a-3p; hsa-miR-223-3p; hsa-miR-19a-3p; hsa-miR-10b-5p; hsa-miR-26a-5p; hsa-miR-29b-3p; hsa-miR-125b-5p; hsa-miR-376c-3p
Reactome (miRPathDB)	MAP kinase activation	over-represented	0.0052695	0.0222824	5.73206	12	hsa-miR-15a-5p; hsa-miR-320b; hsa-miR-125a-5p; hsa-miR-21-5p; hsa-miR-15b-5p; hsa-miR-146a-5p; hsa-miR-145-5p; hsa-miR-451a; hsa-miR-146b-5p; hsa-miR-214-3p; hsa-miR-195-5p; hsa-miR-200b-3p
Reactome (miRPathDB)	Translation	over-represented	0.0052695	0.0222824	5.73206	12	hsa-miR-186-5p; hsa-miR-16-5p; hsa-miR-155-5p; hsa-miR-92a-3p; hsa-miR-100-5p; hsa-miR-1180-3p; hsa-miR-744-5p; hsa-miR-615-3p; hsa-miR-1260b; hsa-miR-423-3p; hsa-miR-99a-5p; hsa-miR-125b-5p
Reactome (miRPathDB)	Host Interactions of HIV factors	over-represented	0.0054584	0.0226498	3.75549	9	hsa-miR-186-5p; hsa-miR-16-5p; hsa-miR-15b-5p; hsa-miR-92a-3p; hsa-miR-615-3p; hsa-miR-212-3p; hsa-miR-423-3p; hsa-miR-125b-5p; hsa-miR-31-5p
Reactome (miRPathDB)	PTK6 Regulates RHO GTPases RAS GTPase and MAP kinases	over-represented	0.0054584	0.0226498	3.75549	9	hsa-miR-27a-3p; hsa-miR-146a-5p; hsa-miR-365a-3p; hsa-miR-320c; hsa-miR-145-5p; hsa-miR-200b-3p; hsa-miR-126-3p; hsa-miR-143-3p; hsa-miR-31-5p
Reactome (miRPathDB)	RAFMAP kinase cascade	over-represented	0.0054584	0.0226498	3.75549	9	hsa-miR-186-5p; hsa-miR-140-5p; hsa-miR-200a-3p; hsa-miR-145-5p; hsa-miR-483-3p; hsa-miR-29b-3p; hsa-miR-126-3p; hsa-miR-143-3p; hsa-miR-125b-5p
Reactome (miRPathDB)	SMAD23 Phosphorylation Motif Mutants in Cancer	over-represented	0.0054584	0.0226498	3.75549	9	hsa-miR-199a-5p; hsa-miR-454-3p; hsa-miR-323a-3p; hsa-miR-15b-5p; hsa-miR-202-5p; hsa-miR-146a-5p; hsa-miR-200a-3p; hsa-miR-145-5p; hsa-miR-130a-3p
Reactome (miRPathDB)	Signaling by FGFR3 fusions in cancer	over-represented	0.0054584	0.0226498	3.75549	9	hsa-miR-27a-3p; hsa-miR-100-5p; hsa-miR-181a-5p; hsa-miR-200b-3p; hsa-miR-126-3p; hsa-miR-143-3p; hsa-let-7a-5p; hsa-miR-376c-3p; hsa-miR-152-3p
Reactome (miRPathDB)	TGFBR1 KD Mutants in Cancer	over-represented	0.0054584	0.0226498	3.75549	9	hsa-miR-199a-5p; hsa-miR-454-3p; hsa-miR-323a-3p; hsa-miR-15b-5p; hsa-miR-202-5p; hsa-miR-146a-5p; hsa-miR-200a-3p; hsa-miR-145-5p; hsa-miR-130a-3p
Reactome (miRPathDB)	Pre-NOTCH Processing in Golgi	over-represented	0.0056241	0.0230501	1.97657	6	hsa-miR-30c-5p; hsa-miR-15b-5p; hsa-miR-146a-5p; hsa-miR-30d-5p; hsa-miR-30e-5p; hsa-miR-30b-5p
Reactome (miRPathDB)	Regulation of RAS by GAPs	over-represented	0.0056241	0.0230501	1.97657	6	hsa-miR-186-5p; hsa-miR-92a-3p; hsa-miR-615-3p; hsa-miR-99a-5p; hsa-miR-126-3p; hsa-miR-31-5p
Reactome (miRPathDB)	Transcriptional regulation of white adipocyte differentiation	over-represented	0.0056241	0.0230501	1.97657	6	hsa-miR-27a-3p; hsa-miR-30c-5p; hsa-miR-140-5p; hsa-miR-574-3p; hsa-miR-22-3p; hsa-miR-130a-3p
Reactome (miRPathDB)	activated TAK1 mediates p38 MAPK activation	over-represented	0.0056241	0.0230501	1.97657	6	hsa-miR-15a-5p; hsa-miR-199a-3p; hsa-miR-15b-5p; hsa-miR-146a-5p; hsa-miR-146b-5p; hsa-miR-195-5p
Reactome (miRPathDB)	Activation of Matrix Metalloproteinases	over-represented	0.0062254	0.023966	0.988287	4	hsa-miR-451a; hsa-miR-29c-3p; hsa-miR-29b-3p; hsa-miR-143-3p
Reactome (miRPathDB)	Butyrate Response Factor 1 BRF1 binds and destabilizes mRNA	over-represented	0.0062254	0.023966	0.988287	4	hsa-miR-24-3p; hsa-miR-30a-3p; hsa-miR-542-3p; hsa-miR-143-3p
Reactome (miRPathDB)	Caspase activation via extrinsic apoptotic signalling pathway	over-represented	0.0062254	0.023966	0.988287	4	hsa-miR-21-5p; hsa-miR-146a-5p; hsa-miR-34a-5p; hsa-miR-376c-3p
Reactome (miRPathDB)	Cohesin Loading onto Chromatin	over-represented	0.0062254	0.023966	0.988287	4	hsa-miR-21-5p; hsa-miR-92a-3p; hsa-miR-615-3p; hsa-let-7a-5p
Reactome (miRPathDB)	Erythropoietin activates Phosphoinositide-3-kinase PI3K	over-represented	0.0062254	0.023966	0.988287	4	hsa-miR-101-3p; hsa-miR-29b-3p; hsa-miR-126-3p; hsa-miR-125b-5p
Reactome (miRPathDB)	FCERI mediated MAPK activation	over-represented	0.0060975	0.023966	6.52269	13	hsa-miR-27a-3p; hsa-miR-146a-5p; hsa-miR-27b-3p; hsa-let-7g-5p; hsa-miR-34a-5p; hsa-miR-365a-3p; hsa-miR-451a; hsa-miR-214-3p; hsa-miR-200b-3p; hsa-miR-425-3p; hsa-miR-143-3p; hsa-let-7a-5p; hsa-miR-203a-3p
Reactome (miRPathDB)	FGFRL1 modulation of FGFR1 signaling	over-represented	0.0062254	0.023966	0.988287	4	hsa-miR-503-5p; hsa-miR-132-3p; hsa-miR-140-5p; hsa-miR-31-5p
Reactome (miRPathDB)	Folding of actin by CCTTriC	over-represented	0.0062254	0.023966	0.988287	4	hsa-miR-186-5p; hsa-miR-16-5p; hsa-miR-100-5p; hsa-miR-615-3p
Reactome (miRPathDB)	G2M DNA replication checkpoint	over-represented	0.0062254	0.023966	0.988287	4	hsa-miR-24-3p; hsa-miR-92a-3p; hsa-miR-23b-3p; hsa-miR-20a-5p
Reactome (miRPathDB)	Inhibition of Signaling by Overexpressed EGFR	over-represented	0.0062254	0.023966	0.988287	4	hsa-miR-200a-3p; hsa-miR-30a-3p; hsa-miR-145-5p; hsa-miR-30e-3p
Reactome (miRPathDB)	MET activates PTPN11	over-represented	0.0062254	0.023966	0.988287	4	hsa-miR-27a-3p; hsa-miR-199a-3p; hsa-miR-409-3p; hsa-miR-200a-3p
Reactome (miRPathDB)	MyD88-independent TLR4 cascade	over-represented	0.0060975	0.023966	6.52269	13	hsa-miR-15a-5p; hsa-miR-125a-5p; hsa-miR-454-3p; hsa-miR-21-5p; hsa-miR-15b-5p; hsa-miR-146a-5p; hsa-miR-34a-5p; hsa-miR-451a; hsa-miR-146b-5p; hsa-miR-130a-3p; hsa-miR-214-3p; hsa-miR-195-5p; hsa-miR-200b-3p
Reactome (miRPathDB)	PKMTs methylate histone lysines	over-represented	0.0058958	0.023966	3.16252	8	hsa-miR-186-5p; hsa-miR-320b; hsa-miR-27a-3p; hsa-miR-21-5p; hsa-miR-27b-3p; hsa-miR-615-3p; hsa-let-7e-5p; hsa-miR-214-3p
Reactome (miRPathDB)	RIPK1-mediated regulated necrosis	over-represented	0.0062254	0.023966	0.988287	4	hsa-miR-21-5p; hsa-miR-146a-5p; hsa-miR-34a-5p; hsa-miR-483-3p
Reactome (miRPathDB)	Regulated Necrosis	over-represented	0.0062254	0.023966	0.988287	4	hsa-miR-21-5p; hsa-miR-146a-5p; hsa-miR-34a-5p; hsa-miR-483-3p
Reactome (miRPathDB)	Regulation of necroptotic cell death	over-represented	0.0062254	0.023966	0.988287	4	hsa-miR-21-5p; hsa-miR-146a-5p; hsa-miR-34a-5p; hsa-miR-483-3p
Reactome (miRPathDB)	SUMOylation of DNA replication proteins	over-represented	0.0058958	0.023966	3.16252	8	hsa-miR-186-5p; hsa-miR-16-5p; hsa-miR-24-3p; hsa-miR-1180-3p; hsa-miR-30a-3p; hsa-miR-423-3p; hsa-let-7b-5p; hsa-miR-125b-5p
Reactome (miRPathDB)	Signaling by Overexpressed Wild-Type EGFR in Cancer	over-represented	0.0062254	0.023966	0.988287	4	hsa-miR-200a-3p; hsa-miR-30a-3p; hsa-miR-145-5p; hsa-miR-30e-3p
Reactome (miRPathDB)	TRIFTICAM1-mediated TLR4 signaling	over-represented	0.0060975	0.023966	6.52269	13	hsa-miR-15a-5p; hsa-miR-125a-5p; hsa-miR-454-3p; hsa-miR-21-5p; hsa-miR-15b-5p; hsa-miR-146a-5p; hsa-miR-34a-5p; hsa-miR-451a; hsa-miR-146b-5p; hsa-miR-130a-3p; hsa-miR-214-3p; hsa-miR-195-5p; hsa-miR-200b-3p
Reactome (miRPathDB)	mRNA Splicing - Major Pathway	over-represented	0.0061953	0.023966	5.13909	11	hsa-miR-186-5p; hsa-miR-16-5p; hsa-miR-15b-5p; hsa-miR-1-3p; hsa-miR-92a-3p; hsa-miR-361-5p; hsa-miR-615-3p; hsa-miR-1260b; hsa-miR-423-3p; hsa-miR-222-3p; hsa-let-7b-5p
Reactome (miRPathDB)	tRNA processing	over-represented	0.0060433	0.023966	2.56955	7	hsa-miR-186-5p; hsa-let-7c-5p; hsa-let-7e-5p; hsa-miR-423-3p; hsa-let-7b-5p; hsa-let-7a-5p; hsa-miR-196a-5p
Reactome (miRPathDB)	Signaling by ROBO receptors	over-represented	0.0067754	0.0260082	7.31332	14	hsa-miR-186-5p; hsa-miR-16-5p; hsa-miR-221-3p; hsa-miR-30c-5p; hsa-miR-92a-3p; hsa-miR-100-5p; hsa-miR-1180-3p; hsa-miR-744-5p; hsa-miR-615-3p; hsa-miR-1260b; hsa-miR-423-3p; hsa-miR-99a-5p; hsa-miR-125b-5p; hsa-miR-31-5p
Reactome (miRPathDB)	Gastrin-CREB signalling pathway via PKC and MAPK	over-represented	0.0072098	0.0274386	4.54612	10	hsa-miR-27a-3p; hsa-miR-146a-5p; hsa-miR-27b-3p; hsa-miR-200a-3p; hsa-miR-181a-5p; hsa-miR-145-5p; hsa-miR-200b-3p; hsa-miR-143-3p; hsa-let-7a-5p; hsa-miR-152-3p
Reactome (miRPathDB)	HIV Infection	over-represented	0.0072098	0.0274386	4.54612	10	hsa-miR-15a-5p; hsa-miR-186-5p; hsa-miR-16-5p; hsa-miR-15b-5p; hsa-miR-92a-3p; hsa-miR-1180-3p; hsa-miR-615-3p; hsa-miR-423-3p; hsa-miR-195-5p; hsa-miR-31-5p
Reactome (miRPathDB)	Metabolism of amino acids and derivatives	over-represented	0.0072098	0.0274386	4.54612	10	hsa-miR-186-5p; hsa-miR-16-5p; hsa-miR-92a-3p; hsa-miR-100-5p; hsa-miR-1180-3p; hsa-miR-744-5p; hsa-miR-615-3p; hsa-miR-1260b; hsa-miR-99a-5p; hsa-let-7a-5p
Reactome (miRPathDB)	Anchoring fibril formation	over-represented	0.0075847	0.0276033	0.592972	3	hsa-miR-146a-5p; hsa-miR-29c-3p; hsa-miR-29b-3p
Reactome (miRPathDB)	CASP8 activity is inhibited	over-represented	0.0075847	0.0276033	0.592972	3	hsa-miR-21-5p; hsa-miR-146a-5p; hsa-miR-34a-5p
Reactome (miRPathDB)	COPII-mediated vesicle transport	over-represented	0.0075847	0.0276033	0.592972	3	hsa-miR-15b-5p; hsa-miR-376c-3p; hsa-miR-152-3p
Reactome (miRPathDB)	Caspase activation via Death Receptors in the presence of ligand	over-represented	0.0075847	0.0276033	0.592972	3	hsa-miR-21-5p; hsa-miR-146a-5p; hsa-miR-34a-5p
Reactome (miRPathDB)	Chemokine receptors bind chemokines	over-represented	0.0075847	0.0276033	0.592972	3	hsa-miR-335-5p; hsa-miR-146a-5p; hsa-miR-126-3p
Reactome (miRPathDB)	Deadenylation of mRNA	over-represented	0.0075847	0.0276033	0.592972	3	hsa-miR-744-5p; hsa-miR-423-3p; hsa-let-7b-5p
Reactome (miRPathDB)	Dimerization of procaspase-8	over-represented	0.0075847	0.0276033	0.592972	3	hsa-miR-21-5p; hsa-miR-146a-5p; hsa-miR-34a-5p
Reactome (miRPathDB)	FasL CD95L signaling	over-represented	0.0075847	0.0276033	0.592972	3	hsa-miR-21-5p; hsa-miR-146a-5p; hsa-miR-34a-5p
Reactome (miRPathDB)	LDL clearance	over-represented	0.0075847	0.0276033	0.592972	3	hsa-miR-34a-5p; hsa-miR-92a-3p; hsa-miR-744-5p
Reactome (miRPathDB)	MET activates STAT3	over-represented	0.0075847	0.0276033	0.592972	3	hsa-miR-199a-3p; hsa-miR-200a-3p; hsa-miR-148a-3p
Reactome (miRPathDB)	Mismatch repair MMR directed by MSH2MSH3 MutSbeta	over-represented	0.0075847	0.0276033	0.592972	3	hsa-miR-615-3p; hsa-miR-145-5p; hsa-miR-31-5p
Reactome (miRPathDB)	Regulation by c-FLIP	over-represented	0.0075847	0.0276033	0.592972	3	hsa-miR-21-5p; hsa-miR-146a-5p; hsa-miR-34a-5p
Reactome (miRPathDB)	Regulation of IFNG signaling	over-represented	0.0075847	0.0276033	0.592972	3	hsa-miR-15b-5p; hsa-miR-654-3p; hsa-miR-203a-3p
Reactome (miRPathDB)	Signaling by plasma membrane FGFR1 fusions	over-represented	0.0075847	0.0276033	0.592972	3	hsa-miR-16-5p; hsa-miR-30c-5p; hsa-miR-424-5p
Reactome (miRPathDB)	Signalling to ERKs	over-represented	0.0073017	0.0276033	5.92972	12	hsa-miR-186-5p; hsa-miR-27a-3p; hsa-miR-125a-5p; hsa-miR-200a-3p; hsa-miR-181a-5p; hsa-miR-483-3p; hsa-miR-423-3p; hsa-miR-214-3p; hsa-miR-200b-3p; hsa-miR-126-3p; hsa-miR-143-3p; hsa-miR-376c-3p
Reactome (miRPathDB)	TNFR1-induced NFkappaB signaling pathway	over-represented	0.0075847	0.0276033	0.592972	3	hsa-miR-34a-5p; hsa-miR-23b-3p; hsa-miR-143-3p
Reactome (miRPathDB)	EPHB-mediated forward signaling	over-represented	0.0082728	0.0292291	3.95315	9	hsa-miR-221-3p; hsa-miR-30c-5p; hsa-miR-146a-5p; hsa-miR-145-5p; hsa-miR-483-3p; hsa-miR-200b-3p; hsa-miR-126-3p; hsa-miR-31-5p; hsa-miR-205-5p
Reactome (miRPathDB)	Interactions of Rev with host cellular proteins	over-represented	0.0082728	0.0292291	3.95315	9	hsa-miR-186-5p; hsa-miR-16-5p; hsa-miR-15b-5p; hsa-miR-92a-3p; hsa-miR-93-5p; hsa-miR-30a-3p; hsa-miR-423-3p; hsa-miR-125b-5p; hsa-miR-31-5p
Reactome (miRPathDB)	Metabolism	over-represented	0.0082728	0.0292291	3.95315	9	hsa-miR-186-5p; hsa-miR-16-5p; hsa-miR-92a-3p; hsa-miR-100-5p; hsa-miR-1180-3p; hsa-miR-744-5p; hsa-miR-615-3p; hsa-miR-99a-5p; hsa-miR-125b-5p
Reactome (miRPathDB)	Mitotic Prometaphase	over-represented	0.0082728	0.0292291	3.95315	9	hsa-miR-186-5p; hsa-miR-125a-5p; hsa-miR-16-5p; hsa-miR-92a-3p; hsa-miR-22-3p; hsa-miR-483-3p; hsa-miR-423-3p; hsa-miR-192-5p; hsa-miR-148a-3p
Reactome (miRPathDB)	PTK6 Regulates Cell Cycle	over-represented	0.0082728	0.0292291	3.95315	9	hsa-miR-15b-5p; hsa-miR-503-5p; hsa-miR-24-3p; hsa-miR-34a-5p; hsa-miR-155-5p; hsa-miR-497-5p; hsa-miR-29a-3p; hsa-miR-195-5p; hsa-miR-152-3p
Reactome (miRPathDB)	RHO GTPases Activate Formins	over-represented	0.0082728	0.0292291	3.95315	9	hsa-miR-125a-5p; hsa-miR-16-5p; hsa-miR-221-3p; hsa-miR-92a-3p; hsa-miR-100-5p; hsa-miR-483-3p; hsa-miR-423-3p; hsa-miR-101-3p; hsa-miR-192-5p
Reactome (miRPathDB)	Signaling by FGFR3 in disease	over-represented	0.0082728	0.0292291	3.95315	9	hsa-miR-27a-3p; hsa-miR-503-5p; hsa-miR-140-5p; hsa-miR-483-3p; hsa-miR-200b-3p; hsa-miR-126-3p; hsa-miR-143-3p; hsa-miR-376c-3p; hsa-miR-152-3p
Reactome (miRPathDB)	Signaling by FGFR3 point mutants in cancer	over-represented	0.0082728	0.0292291	3.95315	9	hsa-miR-27a-3p; hsa-miR-503-5p; hsa-miR-140-5p; hsa-miR-483-3p; hsa-miR-200b-3p; hsa-miR-126-3p; hsa-miR-143-3p; hsa-miR-376c-3p; hsa-miR-152-3p
Reactome (miRPathDB)	Signaling by FGFR4 in disease	over-represented	0.0082728	0.0292291	3.95315	9	hsa-miR-27a-3p; hsa-miR-497-5p; hsa-miR-483-3p; hsa-miR-214-3p; hsa-miR-200b-3p; hsa-miR-126-3p; hsa-miR-143-3p; hsa-let-7a-5p; hsa-miR-376c-3p
Reactome (miRPathDB)	TGF-beta receptor signaling in EMT epithelial to mesenchymal transition	over-represented	0.0082728	0.0292291	3.95315	9	hsa-miR-454-3p; hsa-miR-221-3p; hsa-miR-202-5p; hsa-miR-146a-5p; hsa-miR-140-5p; hsa-miR-93-5p; hsa-miR-17-5p; hsa-miR-130a-3p; hsa-miR-20a-5p
Reactome (miRPathDB)	Toll Like Receptor 3 TLR3 Cascade	over-represented	0.0082039	0.0292291	6.72035	13	hsa-miR-15a-5p; hsa-miR-125a-5p; hsa-miR-454-3p; hsa-miR-21-5p; hsa-miR-15b-5p; hsa-miR-146a-5p; hsa-miR-34a-5p; hsa-miR-451a; hsa-miR-146b-5p; hsa-miR-130a-3p; hsa-miR-214-3p; hsa-miR-195-5p; hsa-miR-200b-3p
Reactome (miRPathDB)	Signaling by BRAF and RAF fusions	over-represented	0.0086983	0.030651	5.33675	11	hsa-miR-34a-5p; hsa-miR-19b-3p; hsa-miR-140-5p; hsa-miR-181a-5p; hsa-miR-30a-3p; hsa-miR-19a-3p; hsa-miR-214-3p; hsa-miR-148a-3p; hsa-miR-200b-3p; hsa-miR-143-3p; hsa-let-7a-5p
Reactome (miRPathDB)	Regulation of beta-cell development	over-represented	0.0092974	0.0326758	3.36018	8	hsa-miR-184; hsa-miR-140-5p; hsa-miR-30a-3p; hsa-miR-223-3p; hsa-miR-200b-3p; hsa-miR-126-3p; hsa-miR-629-5p; hsa-miR-143-3p
Reactome (miRPathDB)	EGFR interacts with phospholipase C-gamma	over-represented	0.0094586	0.0329814	1.58126	5	hsa-miR-200a-3p; hsa-miR-30a-3p; hsa-miR-145-5p; hsa-miR-30e-3p; hsa-miR-200b-3p
Reactome (miRPathDB)	Interconversion of nucleotide di- and triphosphates	over-represented	0.0094586	0.0329814	1.58126	5	hsa-miR-34a-5p; hsa-let-7c-5p; hsa-let-7e-5p; hsa-let-7b-5p; hsa-let-7a-5p
Reactome (miRPathDB)	TRAF6 mediated NF-kB activation	over-represented	0.0094586	0.0329814	1.58126	5	hsa-miR-146a-5p; hsa-miR-34a-5p; hsa-miR-451a; hsa-miR-146b-5p; hsa-miR-29b-3p
Reactome (miRPathDB)	COPI-independent Golgi-to-ER retrograde traffic	over-represented	0.010377	0.0341288	2.17423	6	hsa-miR-15a-5p; hsa-miR-323a-3p; hsa-miR-15b-5p; hsa-miR-424-5p; hsa-miR-497-5p; hsa-miR-195-5p
Reactome (miRPathDB)	CTLA4 inhibitory signaling	over-represented	0.010377	0.0341288	2.17423	6	hsa-miR-125a-5p; hsa-miR-184; hsa-miR-365a-3p; hsa-miR-126-3p; hsa-miR-143-3p; hsa-miR-205-5p
Reactome (miRPathDB)	Chaperonin-mediated protein folding	over-represented	0.010377	0.0341288	2.17423	6	hsa-miR-186-5p; hsa-miR-16-5p; hsa-miR-92a-3p; hsa-miR-107; hsa-miR-223-3p; hsa-miR-222-3p
Reactome (miRPathDB)	Death Receptor Signalling	over-represented	0.0101105	0.0341288	2.7672	7	hsa-miR-30c-5p; hsa-miR-24-3p; hsa-miR-146a-5p; hsa-miR-34a-5p; hsa-miR-23b-3p; hsa-miR-146b-5p; hsa-miR-200b-3p
Reactome (miRPathDB)	Diseases of Cellular Senescence	over-represented	0.0101105	0.0341288	2.7672	7	hsa-miR-15b-5p; hsa-miR-34a-5p; hsa-miR-497-5p; hsa-miR-29a-3p; hsa-miR-615-3p; hsa-miR-145-5p; hsa-miR-195-5p
Reactome (miRPathDB)	Evasion of Oncogene Induced Senescence Due to Defective p16INK4A binding to CDK4 and CDK6	over-represented	0.0101105	0.0341288	2.7672	7	hsa-miR-15b-5p; hsa-miR-34a-5p; hsa-miR-497-5p; hsa-miR-29a-3p; hsa-miR-615-3p; hsa-miR-145-5p; hsa-miR-195-5p
Reactome (miRPathDB)	Evasion of Oncogene Induced Senescence Due to p16INK4A Defects	over-represented	0.0101105	0.0341288	2.7672	7	hsa-miR-15b-5p; hsa-miR-34a-5p; hsa-miR-497-5p; hsa-miR-29a-3p; hsa-miR-615-3p; hsa-miR-145-5p; hsa-miR-195-5p
Reactome (miRPathDB)	Evasion of Oxidative Stress Induced Senescence Due to Defective p16INK4A binding to CDK4 and CDK6	over-represented	0.0101105	0.0341288	2.7672	7	hsa-miR-15b-5p; hsa-miR-34a-5p; hsa-miR-497-5p; hsa-miR-29a-3p; hsa-miR-615-3p; hsa-miR-145-5p; hsa-miR-195-5p
Reactome (miRPathDB)	Evasion of Oxidative Stress Induced Senescence Due to p16INK4A Defects	over-represented	0.0101105	0.0341288	2.7672	7	hsa-miR-15b-5p; hsa-miR-34a-5p; hsa-miR-497-5p; hsa-miR-29a-3p; hsa-miR-615-3p; hsa-miR-145-5p; hsa-miR-195-5p
Reactome (miRPathDB)	Export of Viral Ribonucleoproteins from Nucleus	over-represented	0.0101105	0.0341288	2.7672	7	hsa-miR-186-5p; hsa-miR-16-5p; hsa-miR-15b-5p; hsa-miR-93-5p; hsa-miR-30a-3p; hsa-miR-423-3p; hsa-miR-125b-5p
Reactome (miRPathDB)	Interleukin-6 family signaling	over-represented	0.0101105	0.0341288	2.7672	7	hsa-miR-125a-5p; hsa-miR-30c-5p; hsa-miR-98-5p; hsa-miR-451a; hsa-miR-223-3p; hsa-miR-125b-5p; hsa-miR-203a-3p
Reactome (miRPathDB)	Major pathway of rRNA processing in the nucleolus and cytosol	over-represented	0.0102933	0.0341288	4.74378	10	hsa-miR-186-5p; hsa-miR-16-5p; hsa-miR-92a-3p; hsa-miR-100-5p; hsa-miR-1180-3p; hsa-miR-744-5p; hsa-miR-615-3p; hsa-miR-99a-5p; hsa-miR-125b-5p; hsa-miR-31-5p
Reactome (miRPathDB)	NEPNS2 Interacts with the Cellular Export Machinery	over-represented	0.0101105	0.0341288	2.7672	7	hsa-miR-186-5p; hsa-miR-16-5p; hsa-miR-15b-5p; hsa-miR-93-5p; hsa-miR-30a-3p; hsa-miR-423-3p; hsa-miR-125b-5p
Reactome (miRPathDB)	Neutrophil degranulation	over-represented	0.0101105	0.0341288	2.7672	7	hsa-miR-30a-5p; hsa-miR-146a-5p; hsa-miR-34a-5p; hsa-miR-155-5p; hsa-miR-941; hsa-miR-615-3p; hsa-miR-451a
Reactome (miRPathDB)	PI3K Cascade	over-represented	0.010377	0.0341288	2.17423	6	hsa-miR-503-5p; hsa-miR-140-5p; hsa-miR-200b-3p; hsa-miR-126-3p; hsa-miR-376c-3p; hsa-miR-152-3p
Reactome (miRPathDB)	RUNX2 regulates bone development	over-represented	0.0101105	0.0341288	2.7672	7	hsa-miR-34a-5p; hsa-miR-675-5p; hsa-miR-145-5p; hsa-miR-29b-3p; hsa-miR-31-5p; hsa-miR-203a-3p; hsa-miR-205-5p
Reactome (miRPathDB)	RUNX2 regulates osteoblast differentiation	over-represented	0.010377	0.0341288	2.17423	6	hsa-miR-675-5p; hsa-miR-145-5p; hsa-let-7b-5p; hsa-miR-31-5p; hsa-miR-203a-3p; hsa-miR-205-5p
Reactome (miRPathDB)	Regulation of TNFR1 signaling	over-represented	0.010377	0.0341288	2.17423	6	hsa-miR-454-3p; hsa-miR-34a-5p; hsa-miR-23b-3p; hsa-miR-130a-3p; hsa-miR-223-3p; hsa-miR-29b-3p
Reactome (miRPathDB)	Respiratory electron transport	over-represented	0.010377	0.0341288	2.17423	6	hsa-miR-100-5p; hsa-miR-1180-3p; hsa-miR-615-3p; hsa-let-7e-5p; hsa-miR-99a-5p; hsa-let-7a-5p
Reactome (miRPathDB)	SHC-mediated cascadeFGFR1	over-represented	0.0101105	0.0341288	2.7672	7	hsa-miR-27a-3p; hsa-miR-503-5p; hsa-miR-365a-3p; hsa-miR-140-5p; hsa-miR-200a-3p; hsa-miR-200b-3p; hsa-miR-152-3p
Reactome (miRPathDB)	SUMOylation of DNA methylation proteins	over-represented	0.010377	0.0341288	2.17423	6	hsa-miR-15a-5p; hsa-miR-29a-3p; hsa-miR-29c-3p; hsa-miR-29b-3p; hsa-miR-200b-3p; hsa-miR-376c-3p
Reactome (miRPathDB)	TP53 Regulates Transcription of Genes Involved in Cytochrome C Release	over-represented	0.010377	0.0341288	2.17423	6	hsa-miR-34a-5p; hsa-miR-92a-3p; hsa-miR-223-3p; hsa-miR-26a-5p; hsa-miR-200b-3p; hsa-miR-125b-5p
Reactome (miRPathDB)	Viral Messenger RNA Synthesis	over-represented	0.010377	0.0341288	2.17423	6	hsa-miR-15b-5p; hsa-miR-1180-3p; hsa-miR-615-3p; hsa-miR-423-3p; hsa-let-7b-5p; hsa-miR-125b-5p
Reactome (miRPathDB)	Processing of Capped Intron-Containing Pre-mRNA	over-represented	0.0108473	0.0355877	6.91801	13	hsa-miR-186-5p; hsa-miR-16-5p; hsa-miR-15b-5p; hsa-miR-1-3p; hsa-miR-92a-3p; hsa-miR-361-5p; hsa-miR-1180-3p; hsa-miR-615-3p; hsa-miR-1260b; hsa-miR-423-3p; hsa-miR-222-3p; hsa-let-7b-5p; hsa-miR-125b-5p
Reactome (miRPathDB)	Signaling by NTRK1 TRKA	over-represented	0.0115495	0.0377984	7.70864	14	hsa-miR-125a-5p; hsa-miR-16-5p; hsa-miR-503-5p; hsa-miR-34a-5p; hsa-miR-200a-3p; hsa-miR-181a-5p; hsa-miR-145-5p; hsa-miR-483-3p; hsa-miR-423-3p; hsa-miR-214-3p; hsa-miR-200b-3p; hsa-miR-126-3p; hsa-miR-143-3p; hsa-miR-376c-3p
Reactome (miRPathDB)	Interleukin-17 signaling	over-represented	0.0119221	0.0389221	5.53441	11	hsa-miR-15a-5p; hsa-miR-320b; hsa-miR-125a-5p; hsa-miR-21-5p; hsa-miR-15b-5p; hsa-miR-146a-5p; hsa-miR-145-5p; hsa-miR-451a; hsa-miR-146b-5p; hsa-miR-214-3p; hsa-miR-200b-3p
Reactome (miRPathDB)	Loss of Function of TGFBR1 in Cancer	over-represented	0.012072	0.0392193	4.15081	9	hsa-miR-199a-5p; hsa-miR-323a-3p; hsa-miR-15b-5p; hsa-miR-202-5p; hsa-miR-146a-5p; hsa-miR-200a-3p; hsa-miR-181a-5p; hsa-miR-145-5p; hsa-miR-130a-3p
Reactome (miRPathDB)	Mitotic G2-G2M phases	over-represented	0.012072	0.0392193	4.15081	9	hsa-miR-15a-5p; hsa-miR-186-5p; hsa-miR-16-5p; hsa-miR-221-3p; hsa-miR-30c-5p; hsa-miR-365a-3p; hsa-miR-92a-3p; hsa-miR-100-5p; hsa-miR-423-3p
Reactome (miRPathDB)	DAP12 signaling	over-represented	0.0139774	0.0448624	3.55783	8	hsa-miR-27a-3p; hsa-miR-146a-5p; hsa-miR-365a-3p; hsa-miR-200b-3p; hsa-miR-425-3p; hsa-miR-126-3p; hsa-miR-143-3p; hsa-let-7a-5p
Reactome (miRPathDB)	Deregulated CDK5 triggers multiple neurodegenerative pathways in Alzheimers disease models	over-represented	0.0139774	0.0448624	3.55783	8	hsa-miR-221-3p; hsa-miR-140-5p; hsa-miR-100-5p; hsa-miR-30a-3p; hsa-miR-30e-3p; hsa-miR-222-3p; hsa-miR-101-3p; hsa-miR-200b-3p
Reactome (miRPathDB)	Downstream signaling of activated FGFR2	over-represented	0.0139774	0.0448624	3.55783	8	hsa-miR-27a-3p; hsa-miR-503-5p; hsa-miR-140-5p; hsa-miR-483-3p; hsa-miR-200b-3p; hsa-miR-126-3p; hsa-miR-143-3p; hsa-miR-376c-3p
Reactome (miRPathDB)	Neurodegenerative Diseases	over-represented	0.0139774	0.0448624	3.55783	8	hsa-miR-221-3p; hsa-miR-140-5p; hsa-miR-100-5p; hsa-miR-30a-3p; hsa-miR-30e-3p; hsa-miR-222-3p; hsa-miR-101-3p; hsa-miR-200b-3p
Reactome (miRPathDB)	Rev-mediated nuclear export of HIV RNA	over-represented	0.0139774	0.0448624	3.55783	8	hsa-miR-186-5p; hsa-miR-16-5p; hsa-miR-15b-5p; hsa-miR-92a-3p; hsa-miR-93-5p; hsa-miR-30a-3p; hsa-miR-423-3p; hsa-miR-125b-5p
Reactome (miRPathDB)	rRNA processing in the nucleus and cytosol	over-represented	0.014291	0.0457587	4.94143	10	hsa-miR-186-5p; hsa-miR-16-5p; hsa-miR-92a-3p; hsa-miR-100-5p; hsa-miR-1180-3p; hsa-miR-744-5p; hsa-miR-615-3p; hsa-miR-99a-5p; hsa-miR-125b-5p; hsa-miR-31-5p
Reactome (miRPathDB)	Assembly of the pre-replicative complex	over-represented	0.0158664	0.048584	2.96486	7	hsa-miR-186-5p; hsa-miR-34a-5p; hsa-miR-92a-3p; hsa-miR-100-5p; hsa-miR-615-3p; hsa-miR-423-3p; hsa-miR-99a-5p
Reactome (miRPathDB)	Chaperone Mediated Autophagy	over-represented	0.0158121	0.048584	1.18594	4	hsa-miR-186-5p; hsa-miR-15b-5p; hsa-miR-92a-3p; hsa-miR-615-3p
Reactome (miRPathDB)	Collagen biosynthesis and modifying enzymes	over-represented	0.0158121	0.048584	1.18594	4	hsa-miR-29a-3p; hsa-miR-29c-3p; hsa-miR-29b-3p; hsa-miR-143-3p
Reactome (miRPathDB)	Collagen chain trimerization	over-represented	0.0158121	0.048584	1.18594	4	hsa-miR-29a-3p; hsa-miR-29c-3p; hsa-miR-29b-3p; hsa-miR-143-3p
Reactome (miRPathDB)	Defective LFNG causes SCDO3	over-represented	0.0158121	0.048584	1.18594	4	hsa-miR-146a-5p; hsa-miR-27b-3p; hsa-miR-181a-5p; hsa-miR-23b-3p
Reactome (miRPathDB)	FRS-mediated FGFR4 signaling	over-represented	0.0158664	0.048584	2.96486	7	hsa-miR-27a-3p; hsa-miR-140-5p; hsa-miR-181a-5p; hsa-miR-483-3p; hsa-miR-200b-3p; hsa-miR-376c-3p; hsa-miR-152-3p
Reactome (miRPathDB)	Host Interactions with Influenza Factors	over-represented	0.0158664	0.048584	2.96486	7	hsa-miR-16-5p; hsa-miR-15b-5p; hsa-miR-615-3p; hsa-miR-93-5p; hsa-miR-30a-3p; hsa-miR-423-3p; hsa-miR-125b-5p
Reactome (miRPathDB)	IRAK1 recruits IKK complex	over-represented	0.0158121	0.048584	1.18594	4	hsa-miR-21-5p; hsa-miR-146a-5p; hsa-miR-146b-5p; hsa-miR-222-3p
Reactome (miRPathDB)	IRAK1 recruits IKK complex upon TLR78 or 9 stimulation	over-represented	0.0158121	0.048584	1.18594	4	hsa-miR-21-5p; hsa-miR-146a-5p; hsa-miR-146b-5p; hsa-miR-222-3p
Reactome (miRPathDB)	JNK c-Jun kinases phosphorylation and activation mediated by activated human TAK1	over-represented	0.0158121	0.048584	1.18594	4	hsa-miR-125a-5p; hsa-miR-199a-3p; hsa-miR-146a-5p; hsa-miR-146b-5p
Reactome (miRPathDB)	Kinesins	over-represented	0.0158121	0.048584	1.18594	4	hsa-miR-34a-5p; hsa-miR-1260b; hsa-miR-195-5p; hsa-miR-192-5p
Reactome (miRPathDB)	Loss of Function of TGFBR2 in Cancer	over-represented	0.0158121	0.048584	1.18594	4	hsa-miR-21-5p; hsa-miR-202-5p; hsa-miR-130a-3p; hsa-miR-101-3p
Reactome (miRPathDB)	MET activates RAS signaling	over-represented	0.0158664	0.048584	2.96486	7	hsa-miR-27a-3p; hsa-miR-199a-3p; hsa-miR-27b-3p; hsa-miR-365a-3p; hsa-miR-200a-3p; hsa-miR-200b-3p; hsa-miR-143-3p
Reactome (miRPathDB)	NS1 Mediated Effects on Host Pathways	over-represented	0.0158664	0.048584	2.96486	7	hsa-miR-16-5p; hsa-miR-15b-5p; hsa-miR-92a-3p; hsa-miR-615-3p; hsa-miR-30a-3p; hsa-miR-423-3p; hsa-miR-125b-5p
Reactome (miRPathDB)	Nephrin family interactions	over-represented	0.0158121	0.048584	1.18594	4	hsa-miR-503-5p; hsa-miR-376a-3p; hsa-miR-128-3p; hsa-miR-126-3p
Reactome (miRPathDB)	RNA Polymerase I Transcription Initiation	over-represented	0.0158121	0.048584	1.18594	4	hsa-miR-365a-3p; hsa-miR-92a-3p; hsa-miR-615-3p; hsa-miR-423-3p
Reactome (miRPathDB)	Regulation of IFNA signaling	over-represented	0.0158121	0.048584	1.18594	4	hsa-miR-30c-5p; hsa-miR-30d-5p; hsa-miR-30e-5p; hsa-miR-30b-5p
Reactome (miRPathDB)	TGFBR2 Kinase Domain Mutants in Cancer	over-represented	0.0158121	0.048584	1.18594	4	hsa-miR-21-5p; hsa-miR-202-5p; hsa-miR-130a-3p; hsa-miR-101-3p
Reactome (miRPathDB)	TP53 Regulates Transcription of Genes Involved in G2 Cell Cycle Arrest	over-represented	0.0158664	0.048584	2.96486	7	hsa-miR-30a-5p; hsa-miR-24-3p; hsa-miR-34a-5p; hsa-miR-92a-3p; hsa-miR-542-5p; hsa-miR-574-3p; hsa-miR-223-3p
Reactome (miRPathDB)	G2M Checkpoints	over-represented	0.0159876	0.0487311	5.73206	11	hsa-miR-15a-5p; hsa-miR-186-5p; hsa-miR-24-3p; hsa-miR-34a-5p; hsa-miR-1-3p; hsa-miR-92a-3p; hsa-miR-100-5p; hsa-miR-615-3p; hsa-let-7e-5p; hsa-miR-192-5p; hsa-miR-31-5p
Reactome (miRPathDB)	RUNX1 regulates transcription of genes involved in differentiation of HSCs	over-represented	0.0159876	0.0487311	5.73206	11	hsa-miR-186-5p; hsa-miR-320b; hsa-miR-34a-5p; hsa-miR-92a-3p; hsa-miR-671-5p; hsa-miR-200a-3p; hsa-miR-100-5p; hsa-miR-1180-3p; hsa-miR-615-3p; hsa-miR-423-3p; hsa-miR-629-5p

## Sheet: SU 5
Supplementary Table S5. Differential expression analysis results between cell-free follicular fluid (FF) and granulosa cell (MGC) miRNA expression (FDR<0.05). Results are ordered by Fold Change values.
baseMean=the average of normalized counts over all samples, lfc SE= standard error estimate for the log2 fold change, stat=test statistic, FDR=false discovery rate.
miRNA name	baseMean	log2 Fold Change	lfc SE	stat	p-value	FDR
hsa-miR-1468-5p	8.3168407754761	3.48993519743256	0.811611201754447	4.3000086616454	1.70791433979957e-05	5.82442582547034e-05
hsa-miR-485-5p	14.0725512705027	3.33086805098517	0.649734916179561	5.12650308308912	2.95173225189658e-07	1.28714881804015e-06
hsa-miR-874-3p	16.1518289954352	3.31413026563848	0.680186568117747	4.87238416778729	1.10259502496402e-06	4.37746681552879e-06
hsa-miR-323b-3p	18.8724018548877	3.11946914099098	0.509257203160551	6.12552777188213	9.03835037203307e-10	5.34266933102399e-09
hsa-miR-329-3p	5.33304468867802	2.98899192441845	0.986094502306292	3.03114145492927	0.00243631080573571	0.00553896302842477
hsa-miR-122-5p	189.07852121522	2.97219593174787	0.598658112128443	4.96476347941007	6.878484576093e-07	2.81488753421652e-06
hsa-miR-145-5p	153.554011996669	2.94334817492605	0.574934162009727	5.11945257286042	3.06423815135787e-07	1.31465701332451e-06
hsa-miR-1908-5p	19.9014809642265	2.91567592038911	0.655902360976462	4.44528956420961	8.77735618695307e-06	3.19832430921852e-05
hsa-miR-296-3p	5.05010910923602	2.9048906506148	0.950958819785561	3.05469657589363	0.00225288320603081	0.00521101680699299
hsa-miR-193b-5p	69.4184818720806	2.84625977165359	0.367857767663735	7.7373920625088	1.0147676712022e-14	9.99734076073277e-14
hsa-let-7b-3p	23.6513502602325	2.7079770590603	0.568842078302628	4.76050763885233	1.93106624829293e-06	7.55387679479292e-06
hsa-miR-1-3p	40.6572865666401	2.69975546536145	0.683590041346239	3.94937799275811	7.83545362168982e-05	0.000231581184818833
hsa-miR-134-5p	285.345612069143	2.6052258793443	0.26135891053368	9.96800099152763	2.10421193022926e-23	4.30554133416141e-22
hsa-miR-323a-3p	49.4552628859371	2.55783880356974	0.492702679008006	5.19144488663959	2.08668357690388e-07	9.40775985519377e-07
hsa-miR-432-5p	111.557578715595	2.55446227978631	0.415655120500287	6.14562928206378	7.96471096096985e-10	4.92700724562321e-09
hsa-miR-224-5p	12.0141635746944	2.49971709477213	0.931738248270755	2.68285336510703	0.00729969889227904	0.0145993977845581
hsa-miR-375-3p	14.4251588919875	2.49809707654738	0.68544519391434	3.64448842697636	0.000267924190494138	0.00070562212545981
hsa-miR-675-3p	59.6832693566728	2.49462889547918	0.508252337873654	4.90824873706595	9.18932617845618e-07	3.70357691434749e-06
hsa-miR-873-3p	12.0657056094022	2.40710222197136	0.604458210833956	3.98224753808926	6.82666239037462e-05	0.000204032830993219
hsa-miR-485-3p	20.3882278246766	2.39461086255566	0.611772122703627	3.91422030146301	9.06968016727057e-05	0.000265113727966371
hsa-miR-143-5p	8.5214820170359	2.3881162219634	0.710169070049784	3.36274321521211	0.000771721121090379	0.00190072053898186
hsa-miR-184	109.654971418198	2.38128182681542	0.685708835383578	3.47273026675143	0.000515192851050445	0.00131770479210979
hsa-miR-409-3p	216.181045404753	2.31048704093216	0.270384671135329	8.54518501818375	1.28330512124881e-17	1.55163255569175e-16
hsa-miR-382-5p	440.668449595332	2.29537950329133	0.261897970687362	8.76440354717914	1.87768100027442e-18	2.62875340038419e-17
hsa-miR-127-5p	7.11706470877557	2.20024264202966	0.780430990237486	2.81926611007609	0.00481335952999089	0.0102428290798206
hsa-miR-887-3p	7.70199788677337	2.17617129553921	0.783988786457558	2.77576839507133	0.00550714234973355	0.0113558129072025
hsa-miR-199a-5p	47.6731620667629	2.16929216798899	0.522517765748569	4.15161418460332	3.30138478121563e-05	0.000103313923741571
hsa-miR-574-3p	140.100270436384	2.16446595843429	0.31614698121531	6.84639135288846	7.57361153377352e-12	5.44481261617231e-11
hsa-miR-205-5p	54.8370552867879	2.15967104250383	0.504172236132448	4.28359772261731	1.83895273642184e-05	6.05465321084444e-05
hsa-let-7d-3p	83.6510726958179	2.15134782106794	0.412454880991738	5.21595917569232	1.82868451517333e-07	8.53386107080886e-07
hsa-miR-483-3p	596.478239906276	2.14786507549342	0.381997212609781	5.62272447178171	1.87969078350873e-08	9.99995496826643e-08
hsa-miR-10b-5p	201.711244207436	2.02261842621862	0.427489515866582	4.731387206347	2.22990710452526e-06	8.59645347541621e-06
hsa-miR-513c-5p	19.9677060092397	1.97396104074706	0.535135254065631	3.68871425634942	0.000225390177763547	0.000618080281289727
hsa-miR-143-3p	882.909978087468	1.96134909175111	0.350477661521821	5.59621712617764	2.19079305712479e-08	1.12067490999076e-07
hsa-miR-154-5p	9.0193467408006	1.95235253692228	0.856954519193313	2.27824521978145	0.0227119714551185	0.0387268231221892
hsa-miR-125b-5p	2153.62420444908	1.88856639139585	0.307990496531144	6.13189826525987	8.68366302531749e-10	5.24966901076012e-09
hsa-miR-136-3p	15.3195942961686	1.85971523573085	0.794628665261462	2.34035759975879	0.0192652836118183	0.0332763989658679
hsa-miR-10a-5p	32.3790153286501	1.84320623980008	0.617710895366197	2.98393027163196	0.00284571614317454	0.00636101255533133
hsa-miR-487b-3p	10.7070145137297	1.81860788203073	0.75514045827576	2.4083041268683	0.016026823824032	0.0288049671431927
hsa-miR-99b-3p	17.0622363233531	1.77685679342556	0.52928389488585	3.35709589994	0.000787657877118695	0.00192217426893186
hsa-miR-202-3p	423.655863008171	1.77278130479085	0.349259009249307	5.07583557715875	3.85796806779108e-07	1.62891985084512e-06
hsa-miR-1290	103.429045555632	1.764695195625	0.406431994901153	4.34191997127143	1.41242984082554e-05	4.94350444288938e-05
hsa-miR-92b-3p	35.460505932673	1.76368313410596	0.526255912275235	3.35137923007988	0.000804101035832288	0.00194446250483081
hsa-miR-200b-3p	22.9960535156755	1.74194782106213	0.464787299802736	3.74783868191202	0.000178364905325893	0.000499421734912502
hsa-miR-146a-5p	992.191356253761	1.73360139814318	0.383699727961155	4.51811995633912	6.23911362197973e-06	2.30500586589807e-05
hsa-miR-877-5p	10.1624107354377	1.72192484866201	0.624780422454806	2.75604802387445	0.00585044064760632	0.0117895243353279
hsa-miR-151a-3p	494.477740135777	1.70110295184943	0.227554955312317	7.4755698003354	7.68700433541868e-14	6.8158105107379e-13
hsa-miR-337-5p	8.91682859677032	1.60602892232888	0.655699738617752	2.44933591969164	0.0143119901064746	0.0262550990918775
hsa-miR-95-3p	31.5764719761756	1.60473512142298	0.498744707809944	3.21754816902136	0.00129291315022491	0.00304349467221086
hsa-miR-199a-3p	1037.92262795677	1.60199232173382	0.364800537126795	4.39141985467255	1.12612845535426e-05	3.99400225498977e-05
hsa-miR-199b-3p	1037.92262795677	1.60199232173382	0.364800537126795	4.39141985467255	1.12612845535426e-05	3.99400225498977e-05
hsa-miR-335-5p	76.7154985296529	1.59877216182334	0.464169632734739	3.44437043932383	0.000572390887423646	0.00143637713259141
hsa-miR-503-5p	414.581207742749	1.57507069541456	0.304784316244837	5.16782068979326	2.36839364111684e-07	1.0499878475618e-06
hsa-miR-501-3p	9.57363762156266	1.54589703788638	0.62687289755269	2.46604541992732	0.0136614009929227	0.0254121165322897
hsa-miR-29a-3p	750.897437018389	1.53138004348265	0.303523601825388	5.04534090355065	4.52713461463013e-07	1.88159032420565e-06
hsa-miR-203a-3p	95.3723742240969	1.53011946319843	0.383659090497003	3.98822679065488	6.65690093902986e-05	0.000201219960202493
hsa-miR-30a-5p	2145.9619499484	1.49892575028316	0.287824669596447	5.20777371996909	1.91119788105164e-07	8.76514890275408e-07
hsa-miR-328-3p	30.4670198362484	1.46202478204638	0.528206934339615	2.76790153062694	0.00564184990792687	0.0115114469699066
hsa-miR-320c	177.659146374175	1.43277447562222	0.412972912667913	3.46941514000548	0.00052159281262575	0.0013213684586519
hsa-miR-365b-3p	99.0923233236826	1.41271367708759	0.330050674532405	4.2802932582672	1.86647204244077e-05	6.05465321084444e-05
hsa-miR-365a-3p	99.0923233236826	1.41271367708759	0.330050674532405	4.2802932582672	1.86647204244077e-05	6.05465321084444e-05
hsa-miR-212-3p	23.701928189501	1.40549480737365	0.58297681391025	2.4108931501863	0.0159135097729944	0.0287958748273232
hsa-miR-320d	87.8757056296689	1.36227538515668	0.373626551792357	3.64608826278963	0.000266262554450604	0.00070562212545981
hsa-miR-320b	235.437860690411	1.28826579219213	0.393416776791424	3.27455733509587	0.00105827661261662	0.00251340695496448
hsa-miR-483-5p	777.929063601134	1.26659337860807	0.346177137647569	3.65880135012712	0.000253397657220741	0.000680846230512294
hsa-miR-424-3p	82.8301767120576	1.24387130246875	0.464202581626332	2.67958721407979	0.00737129980291993	0.0146325802057963
hsa-miR-494-3p	18.7097780149668	1.20807800862573	0.545549704410299	2.21442335842079	0.0267996695341174	0.0454058095291416
hsa-miR-1307-3p	144.580262673305	1.1992845284671	0.311944473650285	3.84454487823878	0.000120776381504035	0.000345446424516918
hsa-miR-369-3p	20.2768007892188	1.18294985925896	0.541167607764582	2.18592140824062	0.0288213556935116	0.0485220292055322
hsa-miR-202-5p	1246.95179987944	1.16777173521127	0.254850563201188	4.58218228181582	4.60148515161716e-06	1.74856435761452e-05
hsa-miR-769-5p	21.8413404694477	1.14954843651839	0.476062753651539	2.41469938091359	0.0157482012909833	0.0286919283794628
hsa-miR-28-3p	213.93956243821	1.14626143578047	0.250912911826235	4.56836369016471	4.91546576806238e-06	1.84156886521773e-05
hsa-miR-370-3p	37.5734361154367	1.0826593223056	0.389221522664529	2.7816018880301	0.00540913486462048	0.0112408583905394
hsa-miR-1246	97.6300975859554	1.04937986937571	0.427328028762833	2.45567760302032	0.0140619248612194	0.0259755000908637
hsa-miR-127-3p	161.545385510703	1.03900946742304	0.433029729811752	2.39939522830158	0.0164221786711518	0.0293174464867542
hsa-miR-30d-5p	1458.06969262887	0.900241902370483	0.208913825554101	4.30915426483995	1.63880031633902e-05	5.66131018371662e-05
hsa-miR-29c-3p	172.873300839896	0.888432055236388	0.379352319128974	2.34197080243586	0.0191822154956891	0.0332763989658679
hsa-miR-320a-3p	1183.38967839405	0.879780890237987	0.28046195322565	3.13689924825613	0.00170744790359224	0.0039840451083819
hsa-miR-27b-3p	417.629406734213	0.816810804915789	0.309816936083155	2.63643045226087	0.00837833730949077	0.0165084275875892
hsa-miR-132-3p	448.118239209935	0.723740666919328	0.331512677641612	2.18314627382589	0.0290250397945364	0.0485576137443188
hsa-miR-99b-5p	223.461328993257	0.700469654080657	0.296077765333346	2.36582998149833	0.0179897037077299	0.0319017412417077
hsa-miR-128-3p	150.607498342455	0.684800200986745	0.264328997266646	2.59071160587025	0.00957777180975416	0.0185962576744132
hsa-miR-142-3p	1552.99709121044	-9.15124822015321	0.494168936945111	-18.518461068648	1.4656698148519e-76	1.94934085375302e-74
hsa-miR-182-5p	171.313387539682	-8.54491345094887	0.730571402947795	-11.6962057595888	1.33280611220899e-31	4.43158032309488e-30
hsa-miR-451a	1875.91226409877	-7.94785268163299	0.85682064683276	-9.27598174835335	1.75990731711138e-20	2.92584591469767e-19
hsa-miR-374a-5p	57.6270212053782	-7.6003269647958	0.702793752700514	-10.8144486708814	2.9405541831022e-27	7.11079466095622e-26
hsa-miR-374b-5p	19.115434805959	-6.48829683147832	0.928038658111527	-6.99140792764109	2.7214120150076e-12	2.12910469409418e-11
hsa-miR-363-3p	43.7788256270312	-6.20682309004288	1.0659548166291	-5.82278253563399	5.78758423579749e-09	3.20728626400444e-08
hsa-miR-454-3p	169.53035361631	-6.04625606639577	0.488153828491517	-12.3859646560179	3.11318803048507e-35	1.38018002684838e-33
hsa-miR-20b-5p	49.2864280735829	-5.94208095317727	0.683243482413666	-8.69687176844472	3.41158594262311e-18	4.53740930368873e-17
hsa-miR-155-5p	168.635674432998	-5.76387342698495	0.838790441619913	-6.8716489137066	6.34639938180404e-12	4.68928398766632e-11
hsa-miR-223-3p	3935.48266857534	-5.73874581812844	0.528116412975516	-10.8664409534163	1.6657255587656e-27	4.43082998631648e-26
hsa-miR-190a-5p	73.291803632812	-5.73641972386295	0.967458140483937	-5.92937253181156	3.04094469325011e-09	1.72104529447772e-08
hsa-miR-26b-5p	1463.20764911533	-4.99081542171957	0.318963999503001	-15.6469552347478	3.48498847291451e-55	3.09002311265087e-53
hsa-miR-150-5p	161.216068497716	-4.89165181691594	0.629178227184924	-7.77466798048975	7.56455484685996e-15	7.73912149717212e-14
hsa-miR-486-5p	1645.13699444035	-4.77373489369554	0.563404254606034	-8.47301889303911	2.39113782957378e-17	2.76540288115924e-16
hsa-miR-103a-3p	1184.14105312295	-4.75731801216944	0.254282001129334	-18.7088271723556	4.19505525155124e-78	1.11588469691263e-75
hsa-miR-142-5p	312.459681025234	-4.64602301149723	0.462378948534516	-10.0480850744234	9.36698709683391e-24	2.07634880646485e-22
hsa-miR-181a-5p	88.1481315449612	-4.42605175773081	0.540525575348958	-8.18842245322692	2.6467237915526e-16	2.93345220230413e-15
hsa-miR-223-5p	37.0951149884105	-4.39431774927351	0.655460361398711	-6.7041700887851	2.02554221443323e-11	1.38152366420317e-10
hsa-let-7g-5p	1001.18596741217	-3.89142448994058	0.323213999488653	-12.0397770396613	2.195482181306e-33	8.34283228896282e-32
hsa-miR-26a-5p	1290.71865959749	-3.79028175368487	0.271796629991886	-13.9452860537602	3.36097790982334e-44	2.23505031003252e-42
hsa-miR-15a-5p	121.021070494245	-3.78214264217461	0.462779384226956	-8.17266881603303	3.01641184036441e-16	3.20946219814774e-15
hsa-let-7a-5p	14368.7977525455	-3.73971471223509	0.301463797676747	-12.405186762243	2.4494096906759e-35	1.30308595543958e-33
hsa-miR-196b-5p	19.1930344029024	-3.67385703479312	0.903423964942717	-4.06659240551147	4.77055741050828e-05	0.00014585842197646
hsa-miR-942-5p	11.7262192123596	-3.58138597736621	0.930612577983274	-3.84841776491718	0.000118883191176243	0.000343727487531313
hsa-let-7f-5p	13790.3430301298	-3.53855715219542	0.368095442023045	-9.61315123259225	7.03619461642089e-22	1.33687697711997e-20
hsa-let-7d-5p	426.026890803349	-3.47038106744311	0.317762315271025	-10.9213109946129	9.11702179954163e-28	2.69458644297564e-26
hsa-miR-29b-3p	105.658655937003	-3.39513643097582	0.384974190777663	-8.8191273916766	1.15355140987164e-18	1.70469263903253e-17
hsa-miR-576-5p	9.74590105739902	-3.32378403438961	0.95540669643766	-3.47892059662415	0.000503437732344355	0.00130014016314173
hsa-miR-30e-3p	38.1257897121181	-3.30639187535488	0.515906094384979	-6.40890253350562	1.4657085294845e-10	9.74696172107193e-10
hsa-miR-20a-5p	289.496385108223	-3.28609787475341	0.378620863191757	-8.67912519941916	3.98824480920887e-18	5.05177675833123e-17
hsa-miR-30b-5p	46.7617124736091	-3.2340741358541	0.534568602700487	-6.04987670341372	1.44956731464836e-09	8.38228055861877e-09
hsa-miR-107	155.202184790193	-3.20545461527003	0.440817819240996	-7.27160853159069	3.55231797331759e-13	2.95286431532024e-12
hsa-miR-98-5p	245.939141527646	-3.10271198830986	0.343801629178786	-9.02471578078639	1.80162430537822e-19	2.81901214841534e-18
hsa-miR-17-5p	132.600632784556	-3.08122218195904	0.442223938399086	-6.9675608089275	3.22483081473802e-12	2.4508714192009e-11
hsa-miR-185-5p	202.634348908375	-3.07959698564346	0.58215664835489	-5.28997992953625	1.22329782970217e-07	5.81066469108532e-07
hsa-miR-181b-5p	31.3552495376777	-3.05654173626917	0.57377275821816	-5.32709455527515	9.9796218646058e-08	4.82650802906389e-07
hsa-miR-7-5p	156.133976244366	-2.97296594543685	0.388785321729739	-7.64680603735209	2.06032743447602e-14	1.88981757782973e-13
hsa-miR-16-5p	29105.6678749394	-2.87627819900318	0.40697970649908	-7.06737498964137	1.57891871121719e-12	1.27270417328416e-11
hsa-miR-708-5p	9.63173703003019	-2.76771510744996	1.05536016172236	-2.62253134790782	0.00872792381102185	0.0170707921597927
hsa-miR-15b-5p	213.70710115064	-2.71522202413184	0.401711331372258	-6.75913725126092	1.38815847382003e-11	9.71710931674019e-11
hsa-let-7i-5p	3397.94716921401	-2.64192709073586	0.275760321773928	-9.58051932105645	9.65581886204274e-22	1.71229854486891e-20
hsa-miR-93-5p	1152.77077465185	-2.58886378415717	0.408105360701295	-6.34361621643103	2.24433521117724e-10	1.45608089310524e-09
hsa-miR-16-2-3p	9.544379859753	-2.52273953202577	0.837842224149215	-3.01099593612327	0.00260392337582075	0.00586986116922305
hsa-miR-101-3p	413.179189666518	-2.45483957099282	0.390974558928053	-6.27877061290976	3.41260640393848e-10	2.16131738916104e-09
hsa-miR-146b-5p	276.1818493639	-2.44900618237916	0.571025997828044	-4.28878228258294	1.7965536773599e-05	6.04915541997129e-05
hsa-miR-191-5p	1616.21147298599	-2.39792293655415	0.312466039063463	-7.67418738926416	1.66470573468238e-14	1.58147044794826e-13
hsa-miR-126-3p	670.909957455495	-2.38092731021826	0.424026398656167	-5.61504500135827	1.96511095397878e-08	1.0249402230556e-07
hsa-miR-378a-3p	35.2471146752022	-2.3183855459687	0.565210883617053	-4.10180626942683	4.09937438789078e-05	0.000126794603160343
hsa-miR-30c-5p	335.653075531919	-2.23612629914261	0.307051599127253	-7.28257499878997	3.27507754759826e-13	2.81022783116496e-12
hsa-miR-584-5p	9.64136396312522	-2.20556438740498	0.788733390258762	-2.79633703180918	0.00516854701613264	0.0108254606794589
hsa-miR-505-5p	4.58634757094917	-2.20245515285186	0.886142280081099	-2.48544190065087	0.0129390706028801	0.0244098778749369
hsa-miR-590-3p	21.6626101558475	-2.12642774206642	0.724835985417385	-2.93366745697919	0.00334982898197174	0.00736408685292962
hsa-miR-342-3p	375.081965465594	-2.09013226025893	0.499609143085019	-4.18353484756634	2.87011070928205e-05	9.08868391272649e-05
hsa-miR-32-5p	16.2333002519611	-2.03771583005724	0.67136326450346	-3.03519113689418	0.0024038329338877	0.00551223758977697
hsa-let-7e-5p	452.605414956337	-1.99395797952691	0.371848078978599	-5.36229200108807	8.21725636955019e-08	4.12413244207613e-07
hsa-miR-340-5p	19.2046760083947	-1.98336063822549	0.598558362550757	-3.31356265707055	0.000921154654630763	0.00220745169488093
hsa-miR-514a-3p	92.5260704683415	-1.97185933917327	0.468076012111022	-4.21269043521411	2.52346802254156e-05	8.0872589638079e-05
hsa-miR-31-5p	41.3822628537173	-1.88997563534407	0.525632267826735	-3.59562331125202	0.000323615790513072	0.000843939218396835
hsa-miR-1260a	14.7240904628595	-1.85866609843228	0.624384570275715	-2.97679697243564	0.00291276830335021	0.00645663640575964
hsa-miR-12136	29.5197251538739	-1.85098262644056	0.542805904603885	-3.41002669783286	0.000649565205182592	0.00161480695867822
hsa-miR-194-5p	26.618256317355	-1.84158722142081	0.641798921042235	-2.86941464225308	0.00411232311128672	0.00891508168941484
hsa-miR-192-5p	68.0829891954311	-1.722562490191	0.464839071584068	-3.70571794733366	0.000210792776287715	0.000584071650963878
hsa-miR-941	27.0410257971109	-1.71463075099669	0.619822223720853	-2.76632667461259	0.00566917125209684	0.0115114469699066
hsa-miR-15b-3p	28.1592281333856	-1.71236277905445	0.678275979927594	-2.52458118778913	0.0115836244999849	0.0221672238632805
hsa-miR-652-3p	15.4522914821976	-1.69224614858606	0.676132406421441	-2.50283248149958	0.0123203843532667	0.0234087302712067
hsa-miR-411-5p	24.445080826928	-1.65015470850067	0.667302546695408	-2.47287338655084	0.0134031618995032	0.0251073314455482
hsa-miR-425-5p	225.114137964683	-1.64935671183786	0.308654929641597	-5.34369146072947	9.10725365425444e-08	4.48616568894756e-07
hsa-miR-21-5p	5883.04793840333	-1.62364329469574	0.282790625782692	-5.74150324184866	9.38397620266049e-09	5.0941585100157e-08
hsa-miR-140-5p	43.0232453136949	-1.58955317773393	0.418930617228484	-3.7943113068458	0.000148053824191122	0.000418960821647218
hsa-miR-132-5p	28.3755414040684	-1.51057741586223	0.532511586563888	-2.83670337693393	0.00455819376063199	0.00977806080909765
hsa-miR-421	12.5227460706131	-1.4994051255601	0.634942516361527	-2.36148168837753	0.0182020708264308	0.0320645750982159
hsa-miR-1260b	18.6742202410876	-1.45708883528867	0.618719339227419	-2.3550077440736	0.0185223196840143	0.032414059447025
hsa-miR-151a-5p	43.0432742339748	-1.44760663048492	0.504631416505621	-2.86864151365969	0.00412238739773694	0.00891508168941484
hsa-miR-151b	41.9474884948531	-1.41845812025886	0.506771879581092	-2.79900716162741	0.00512600005361379	0.0108215556687402
hsa-miR-3613-5p	26.0445133782801	-1.3210679159435	0.514586584230337	-2.56724126984269	0.0102511258264999	0.0197594164481809
hsa-miR-24-3p	314.436144982883	-1.05282912743057	0.286905923148148	-3.66959704379099	0.000242933103485158	0.000659389852316857
hsa-miR-30e-5p	763.701037880893	-0.667317841756356	0.291447658442723	-2.28966616277517	0.022040676364974	0.0378246446005361

## Sheet: SU 6
Supplementary Table S6. Differential expression analysis results between extracellular vesicles of the follicular fluid (EV) and cell-free follicular fluid (FF) miRNA expression (FDR<0.05). Results are ordered by Fold Change values.
baseMean=the average of normalized counts over all samples, lfc SE= standard error estimate for the log2 fold change, stat=test statistic, FDR=false discovery rate
miRNA name	baseMean	log2 Fold Change	lfc SE	stat	p-value	FDR
hsa-miR-190a-5p	73.291803632812	4.86114852369723	0.975654508114666	4.98244868779504	6.27846428172807e-07	5.38732741593441e-06
hsa-miR-374a-5p	57.6270212053782	4.7446312867556	0.739751768570973	6.41381540178149	1.41922044901898e-10	2.09729244132805e-09
hsa-miR-374b-5p	19.115434805959	4.4169651673676	0.98238386004797	4.49617033320551	6.91883174151913e-06	4.48880303230265e-05
hsa-miR-142-3p	1552.99709121044	4.23573390553559	0.506492300840858	8.36287915631411	6.12058982604559e-17	2.32582413389732e-15
hsa-miR-29b-3p	105.658655937003	3.73876222247641	0.391672076820071	9.54564403168816	1.35264512743084e-21	7.19607207793205e-20
hsa-miR-182-5p	171.313387539682	3.60621920411635	0.787407226486865	4.57986551660953	4.65275001521962e-06	3.17341411294466e-05
hsa-let-7a-5p	14368.7977525455	3.58303887595536	0.301542666504404	11.8823611845425	1.46178972311037e-32	3.88836066347359e-30
hsa-miR-454-3p	169.53035361631	3.54622790614544	0.505462462125695	7.01580863439784	2.28622793838264e-12	4.67797408930601e-11
hsa-miR-196a-5p	14.4007914471249	3.4714745042556	0.849227148349333	4.0878044360725	4.35475007539072e-05	0.000222762215394987
hsa-let-7f-5p	13790.3430301298	3.45265714667498	0.368157987146762	9.37819432747663	6.71121703100567e-21	2.97530621707918e-19
hsa-miR-26b-5p	1463.20764911533	3.36878398363151	0.320600673582731	10.5077258446938	7.95896181177729e-26	7.05694613977586e-24
hsa-miR-514a-3p	92.5260704683415	3.36329865527138	0.474665573002629	7.08561742532936	1.38425736024149e-12	3.0684371485353e-11
hsa-miR-98-5p	245.939141527646	3.32551814366563	0.346901464197481	9.58634796010119	9.12581057510599e-22	6.06866403244548e-20
hsa-miR-26a-5p	1290.71865959749	3.192521611792	0.273129529469292	11.6886724697812	1.45645339649115e-31	1.93708301733322e-29
hsa-miR-451a	1875.91226409877	3.09813231532713	0.862766808269547	3.59092663930948	0.000329504380105597	0.00123448119870548
hsa-let-7e-5p	452.605414956337	2.81069923214055	0.373054693400044	7.53428192130131	4.91029379111335e-14	1.4145693964688e-12
hsa-miR-590-3p	21.6626101558475	2.65080972336066	0.742509462371567	3.57006860881477	0.000356887741735791	0.00131850193474612
hsa-miR-708-5p	9.63173703003019	2.57171304852062	1.11920614059823	2.29780105311609	0.0215731148118533	0.043804950686664
hsa-miR-100-5p	30.1040452539541	2.52506503590797	0.588099230027865	4.29360371002072	1.75796139386666e-05	9.94931342060708e-05
hsa-miR-155-5p	168.635674432998	2.48119129004064	0.859791888673955	2.88580448678964	0.0039041460613968	0.0105969678809342
hsa-let-7g-5p	1001.18596741217	2.43168079702267	0.325334060964376	7.47441196232123	7.75498430941537e-14	1.87529620573135e-12
hsa-let-7d-5p	426.026890803349	2.4216484902701	0.321862199089593	7.52386734795164	5.31793006191278e-14	1.4145693964688e-12
hsa-miR-20a-5p	289.496385108223	2.39070570113841	0.383302452206498	6.23712602770006	4.45682926039401e-10	6.23956096455162e-09
hsa-miR-411-5p	24.445080826928	2.38996408147431	0.683722743882928	3.495516425125	0.000473145331085279	0.00170436937852179
hsa-miR-184	109.654971418198	2.17761553022364	0.67631499128431	3.21982442839007	0.00128269128914227	0.00401406921072758
hsa-miR-17-5p	132.600632784556	2.15859943358771	0.450955236095838	4.78672662119607	1.69523498135916e-06	1.28837858583296e-05
hsa-miR-136-3p	15.3195942961686	2.10967077429183	0.772353178505114	2.73148455007991	0.00630496970885451	0.0156740368463112
hsa-miR-381-3p	35.2663528262315	2.10461448731768	0.585478774745744	3.59468964221915	0.000324778503498888	0.00123415831329577
hsa-miR-31-5p	41.3822628537173	2.02695956056871	0.542222687242456	3.73824188522446	0.000185311613714355	0.000782426813460609
hsa-miR-103a-3p	1184.14105312295	2.02187282158969	0.25921476011135	7.79999109896813	6.1911542179375e-15	2.05855877746422e-13
hsa-miR-369-3p	20.2768007892188	1.82871484642313	0.543015549829793	3.36770254000339	0.000757973282756875	0.00263981572662253
hsa-miR-15a-5p	121.021070494245	1.76386225188918	0.481093852248446	3.66635791258935	0.000246029518906549	0.00100682849275603
hsa-miR-450b-5p	55.108493216334	1.76236230373401	0.452053754229896	3.89856800710861	9.67632259655278e-05	0.000451561721172463
hsa-miR-30e-3p	38.1257897121181	1.73078641914512	0.548988430435262	3.15268286760229	0.00161777456891735	0.00489009131059107
hsa-miR-132-5p	28.3755414040684	1.71642981771426	0.553244749090253	3.10247828024889	0.00191907629725032	0.00567193661187315
hsa-miR-101-3p	413.179189666518	1.60995620276327	0.394462012609385	4.08139732420198	4.47657529204233e-05	0.000224673401449672
hsa-miR-1-3p	40.6572865666401	1.54957830214519	0.675889786709602	2.2926493825109	0.0218681988813906	0.044067734109469
hsa-miR-379-5p	64.9962910769154	1.53806349977499	0.541006547917114	2.84296651435471	0.00446957660589831	0.0117713601699896
hsa-let-7i-5p	3397.94716921401	1.49507595819264	0.276402406679275	5.40905550047347	6.335799478264e-08	7.02217775507594e-07
hsa-miR-30c-5p	335.653075531919	1.43673894455837	0.311596218037357	4.61089981646094	4.00929734592362e-06	2.8823597135559e-05
hsa-miR-30b-5p	46.7617124736091	1.38109208835846	0.574582710176002	2.403643659823	0.0162325875892175	0.0351046203148932
hsa-miR-202-5p	1246.95179987944	1.36747418609303	0.254883422879777	5.36509660237119	8.09059063629126e-08	8.6083884370139e-07
hsa-miR-199a-5p	47.6731620667629	1.33559074540828	0.517399291818599	2.58135402681714	0.00984136011142835	0.0231663875189375
hsa-miR-7-5p	156.133976244366	1.31861082149658	0.401396281884731	3.2850598797406	0.00101960699978114	0.00334833903631832
hsa-miR-483-5p	777.929063601134	1.25467613945349	0.346482400856025	3.62118288361449	0.000293259112049394	0.00113053512761071
hsa-miR-199a-3p	1037.92262795677	1.2030514982609	0.365028802198504	3.29577143232297	0.000981518356926524	0.00326354853678069
hsa-miR-199b-3p	1037.92262795677	1.2030514982609	0.365028802198504	3.29577143232297	0.000981518356926524	0.00326354853678069
hsa-miR-140-5p	43.0232453136949	1.16967311074357	0.444827199406369	2.62949997730472	0.00855105375992935	0.0206780027285564
hsa-miR-23b-3p	194.449033050977	1.14053650033614	0.313200155292426	3.64155790175535	0.000270993157708502	0.00108389493334772
hsa-miR-21-5p	5883.04793840333	1.12604347401565	0.283070523749693	3.97796089504311	6.95087995825754e-05	0.000336169830708456
hsa-miR-126-3p	670.909957455495	1.09903074655693	0.427524741119012	2.57068338005494	0.0101498074608643	0.02368288407535
hsa-let-7c-5p	2688.86437443634	1.01765711387073	0.293929390972398	3.46225027209441	0.00053567877792974	0.00189987406572414
hsa-miR-508-3p	172.710705803766	0.987647593438773	0.400455010615521	2.46631348655297	0.013651180205106	0.0305144028114134
hsa-miR-424-5p	347.678560624288	0.903003043650592	0.315120458640082	2.86558050704656	0.00416245418698091	0.0111578920286262
hsa-miR-99b-5p	223.461328993257	0.880709935114048	0.298388105658598	2.95155845160168	0.00316174697721028	0.00894707123338228
hsa-miR-122-5p	189.07852121522	-4.44569435840872	0.636437193654707	-6.98528370549739	2.84280919446511e-12	5.4013374694837e-11
hsa-miR-324-3p	15.7208406576387	-4.39991838850459	0.841584284409811	-5.22813753775141	1.71226119198415e-07	1.62664813238494e-06
hsa-miR-1468-5p	8.3168407754761	-4.19233195544832	1.03852831481401	-4.03680082251693	5.41850337424017e-05	0.000266911462508868
hsa-miR-532-3p	11.9321128393648	-4.17514259133103	0.946194068963927	-4.4125647457321	1.02153231441441e-05	6.31924641009845e-05
hsa-miR-769-5p	21.8413404694477	-4.08436595326031	0.735069641542323	-5.55643400629429	2.75341753048161e-08	3.32913210503686e-07
hsa-miR-874-3p	16.1518289954352	-4.03691157174051	0.876917033568695	-4.60352737739843	4.15394561193616e-06	2.90776192835531e-05
hsa-miR-500a-3p	9.37761885234986	-3.85842015593569	0.920767643707998	-4.19043846979413	2.78415909322172e-05	0.000148117263759395
hsa-miR-375-3p	14.4251588919875	-3.83087703707602	0.883571803121763	-4.33567144576262	1.45315860290645e-05	8.58978196384699e-05
hsa-miR-1301-3p	8.33795440551756	-3.8030682519346	1.02547549823886	-3.70859007208455	0.000208416523073204	0.000866231174023002
hsa-miR-1287-5p	4.32772774401684	-3.61123873582514	1.12510023799675	-3.20970400135635	0.001328717228849	0.00406251474567626
hsa-miR-324-5p	30.1131251728376	-3.39433009298758	0.658949087957661	-5.15112647550349	2.58926493954254e-07	2.29581491306105e-06
hsa-miR-339-3p	15.196165003483	-3.07638043412437	0.714974225098738	-4.30278508809114	1.68664435646185e-05	9.75320432214896e-05
hsa-miR-589-5p	3.80609224748169	-3.04463266198323	1.08677436506703	-2.80153154127393	0.00508606690103666	0.0130085941891899
hsa-miR-210-3p	36.315909005326	-2.93562992154397	0.690125697279047	-4.2537612106291	2.10209464852597e-05	0.000116491078439147
hsa-let-7b-3p	23.6513502602325	-2.89909198505247	0.667392535472275	-4.3439083162669	1.39969950164224e-05	8.46181971447354e-05
hsa-miR-532-5p	56.3413527076715	-2.88031858835283	0.595959798121595	-4.83307531385725	1.34439896939066e-06	1.08366704805429e-05
hsa-miR-887-3p	7.70199788677337	-2.86533217904395	0.976557048071326	-2.93411653185331	0.00334498596811221	0.00926839861997759
hsa-miR-99b-3p	17.0622363233531	-2.80811270390266	0.668124594611407	-4.20297759811687	2.63426667865774e-05	0.000143003048269992
hsa-miR-421	12.5227460706131	-2.71945746770258	0.908656943763903	-2.99283187826403	0.0027640196428237	0.00799162201077287
hsa-miR-146a-5p	992.191356253761	-2.69971351145226	0.389166921199968	-6.93716080269077	4.00058381192061e-12	6.65097058731801e-11
hsa-miR-877-5p	10.1624107354377	-2.67347012368342	0.794384392460837	-3.36546154362571	0.000764157184022312	0.00263981572662253
hsa-miR-1270	4.82425368464581	-2.66912238706706	1.11358380553158	-2.39687608046071	0.0165355148640589	0.0353792674685751
hsa-miR-127-5p	7.11706470877557	-2.65810586452366	0.928389454593134	-2.86313664095697	0.00419469625136324	0.0111578920286262
hsa-miR-628-3p	5.03309349566374	-2.61358662960194	1.05735233832872	-2.47182186567351	0.0134426480638351	0.0303029185167809
hsa-miR-296-5p	3.72223673777903	-2.5430312848511	1.03615393943174	-2.45429871766524	0.0141159665817109	0.0310317943035959
hsa-miR-652-3p	15.4522914821976	-2.53822368870227	0.898602074525353	-2.82463591021974	0.00473343688483988	0.0122242156443438
hsa-miR-99a-3p	7.65271742074752	-2.51709984600995	0.967414184155718	-2.60188437097051	0.0092713105682065	0.0220193625994904
hsa-miR-130b-3p	15.8576527935783	-2.48617822463098	0.747701928852607	-3.32509269896651	0.000883891416489864	0.00301429636905518
hsa-miR-378a-3p	35.2471146752022	-2.46190471841739	0.765818786997471	-3.21473533976586	0.00130564840282987	0.00403840087386914
hsa-let-7d-3p	83.6510726958179	-2.43397262990459	0.443109538684702	-5.49293666105551	3.95304597786154e-08	4.57178360917899e-07
hsa-miR-145-5p	153.554011996669	-2.42581720000948	0.591769759896889	-4.09925846909135	4.14475958092964e-05	0.000216177656573977
hsa-miR-502-3p	5.27612361005435	-2.41259660267186	1.00739575185007	-2.39488463023708	0.0166255956149319	0.0353792674685751
hsa-miR-2110	8.04691360601942	-2.40627249769857	0.995765552973089	-2.41650506036695	0.0156703084157376	0.034166410152346
hsa-miR-485-5p	14.0725512705027	-2.38184389049566	0.728184790072199	-3.27093331660978	0.00107193183097157	0.00347724228095656
hsa-miR-873-3p	12.0657056094022	-2.3744165769468	0.73307159067662	-3.23899685534837	0.00119950895971428	0.00384420943715662
hsa-let-7a-3p	6.60719370721143	-2.36592469425187	0.932610389140597	-2.53688434291631	0.0111843897492141	0.025646962700784
hsa-miR-1306-5p	6.20266387731615	-2.28759399106088	1.00326545143577	-2.28014827759403	0.022598895742528	0.044860494533675
hsa-miR-345-5p	18.7484722242095	-2.27780371628891	0.736481614659883	-3.09281816538059	0.00198265576792926	0.00579545532163939
hsa-miR-193b-5p	69.4184818720806	-2.23976971797291	0.398543768146332	-5.61988392991393	1.91085791469175e-08	2.42042002527622e-07
hsa-miR-193a-5p	12.7069935953112	-2.03141761426774	0.860896106010763	-2.35965478306199	0.0182919482530306	0.037718280893846
hsa-miR-487b-3p	10.7070145137297	-2.0138738535693	0.868303919890593	-2.31931908567573	0.0203777413211862	0.0416959937802732
hsa-miR-675-3p	59.6832693566728	-1.91786808247177	0.528967549570265	-3.62568192326704	0.000288199919333249	0.00112737027268594
hsa-miR-29c-3p	172.873300839896	-1.91573180853906	0.397080559462829	-4.8245419295537	1.4032539581529e-06	1.09783986137844e-05
hsa-miR-134-5p	285.345612069143	-1.88504381900074	0.270313947687807	-6.97353516207691	3.09074141236541e-12	5.48091477126132e-11
hsa-miR-494-3p	18.7097780149668	-1.85549164402374	0.632294957910951	-2.93453493628058	0.00334047945620976	0.00926839861997759
hsa-miR-323b-3p	18.8724018548877	-1.82721453691375	0.56539539951779	-3.23174638221699	0.00123036204129173	0.00389614646409047
hsa-miR-323a-3p	49.4552628859371	-1.82519375877362	0.522237218111489	-3.49495151910826	0.000474147872220347	0.00170436937852179
hsa-miR-3615	23.2368283149798	-1.7684235849635	0.692415116697762	-2.55399332325007	0.0106495298631847	0.0246328255965837
hsa-miR-574-3p	140.100270436384	-1.76098248736303	0.330663930476593	-5.3255959451788	1.00622585046544e-07	1.02944644701464e-06
hsa-miR-501-3p	9.57363762156266	-1.74981145720492	0.740032052967994	-2.36450765907649	0.0180540540393839	0.0375185810505947
hsa-miR-185-5p	202.634348908375	-1.72711752589696	0.635111948986599	-2.71939069742397	0.00654023064329849	0.0161083458436796
hsa-miR-361-3p	97.3720979706218	-1.6909761803006	0.431969114975523	-3.91457657892144	9.05629922950033e-05	0.000430174213401265
hsa-miR-29a-3p	750.897437018389	-1.61335823700438	0.3069053157438	-5.25685986602847	1.46535883727703e-07	1.44364981746552e-06
hsa-miR-425-3p	29.7150181534866	-1.60338179733312	0.652899009833771	-2.45578837336779	0.014057591447966	0.0310317943035959
hsa-miR-92b-3p	35.460505932673	-1.60333685184275	0.564607643391699	-2.83973635604935	0.00451508328730311	0.0117746289649277
hsa-miR-106b-3p	97.3218084862588	-1.60158837777046	0.549454494407436	-2.91486991929642	0.00355836823877455	0.00975799950014463
hsa-miR-19b-3p	285.371441901232	-1.60010157838909	0.422187171172545	-3.79002889629523	0.00015062976073647	0.000690819247515534
hsa-miR-625-3p	22.3117972070291	-1.57654133438167	0.604797393240878	-2.60672640457921	0.00914123688311785	0.0219060271253094
hsa-miR-140-3p	322.311149042778	-1.54660876861609	0.341852921748257	-4.52419350610385	6.06262379619587e-06	4.03164482447025e-05
hsa-miR-424-3p	82.8301767120576	-1.43263661911291	0.483669449480646	-2.9620159401245	0.00305631960803405	0.00874173135201136
hsa-miR-513c-5p	19.9677060092397	-1.41733021217763	0.594160436456839	-2.38543350450866	0.0170590060396116	0.0357298866656432
hsa-miR-151a-3p	494.477740135777	-1.40746538287964	0.232476517546522	-6.05422602563712	1.4109438598922e-09	1.87655533365663e-08
hsa-miR-409-3p	216.181045404753	-1.37190420646678	0.278745189438048	-4.9217143773227	8.57893583095942e-07	7.13124040948502e-06
hsa-miR-30d-5p	1458.06969262887	-1.36034521610044	0.211271884600828	-6.4388369454395	1.20392447468874e-10	1.88378770745414e-09
hsa-miR-28-3p	213.93956243821	-1.35317483406658	0.262408796551453	-5.15674341656929	2.51281757871647e-07	2.29581491306105e-06
hsa-miR-629-5p	57.4679964422504	-1.32970507118589	0.482329766261873	-2.75683808920046	0.00583632427515962	0.0146458703508723
hsa-miR-432-5p	111.557578715595	-1.31994937557763	0.424628548512146	-3.10848005910717	0.00188052335712337	0.00562044059544739
hsa-miR-25-3p	980.096251169664	-1.30820336517655	0.34805623309601	-3.75859772295956	0.000170868301940562	0.000738225378431682
hsa-miR-365b-3p	99.0923233236826	-1.30732979035072	0.347985894323874	-3.75684707821512	0.000172067569408888	0.000738225378431682
hsa-miR-365a-3p	99.0923233236826	-1.30732979035072	0.347985894323874	-3.75684707821512	0.000172067569408888	0.000738225378431682
hsa-miR-660-5p	51.4277336243325	-1.28637675118465	0.482866097199067	-2.6640444600407	0.00772073577016288	0.0188414285767278
hsa-miR-382-5p	440.668449595332	-1.26696123453083	0.266028652367359	-4.76249916411741	1.91209989982485e-06	1.41282937042614e-05
hsa-miR-128-3p	150.607498342455	-1.25049045552506	0.281234442900762	-4.4464342369555	8.73073780177649e-06	5.52946727445844e-05
hsa-miR-1307-3p	144.580262673305	-1.1824380386266	0.324877043653995	-3.63964786593521	0.000273011129828185	0.00108389493334772
hsa-miR-503-5p	414.581207742749	-1.16642557059137	0.308828062802107	-3.77694164192197	0.000158765912905953	0.000715792081914974
hsa-miR-1246	97.6300975859554	-1.05991805804276	0.443915712781593	-2.38765609669744	0.0169562003171439	0.0357298866656432
hsa-miR-1290	103.429045555632	-1.04615496492329	0.418496877771931	-2.49979156473758	0.0124266395874601	0.0282520182073879
hsa-miR-27a-3p	57.7080014232253	-0.954689764884397	0.41745959136959	-2.28690341441737	0.0222014612900492	0.0444029225800985
hsa-miR-186-5p	168.350990551155	-0.909770805854238	0.400385294638245	-2.27223831153997	0.0230721204571035	0.0454606225302928
hsa-miR-320a-3p	1183.38967839405	-0.780388278477456	0.282129359681784	-2.76606546499684	0.0056737143608651	0.0143734097141916

## Sheet: SU 7
Supplementary Table S7. Differentially expressed miRNAs between PCOS and donor groups. A: granulosa cell (MGC) samples. B: cell-free follicular fluid (FF) samples. C: extracellular vesicle (EV) samples.
Results are ordered by Fold Change values, baseMean=the average of normalized counts over all samples, lfc SE= standard error estimate for the log2 fold change, stat=test statistic, FDR=false discovery rate.
A) PCOS versus donors MGC samples	baseMean	log2 Fold Change	lfc SE	stat	p-value	FDR
hsa-miR-205-5p	529.59	4.8167	1.11555	4.31777	1.57613e-05	0.00360935
hsa-miR-224-5p	43.9851	3.72895	0.982952	3.79362	0.000148467	0.0139622
hsa-miR-203a-3p	789.946	3.55515	0.704404	5.04704	4.48713e-07	0.00020551
hsa-miR-3131	10.8088	2.8	0.872373	3.20963	0.00132904	0.0507251
hsa-let-7f-2-3p	5.80053	2.52128	0.819314	3.0773	0.00208882	0.0626956
hsa-miR-196a-5p	72.5617	2.48662	0.811786	3.06314	0.00219024	0.0626956
hsa-miR-200a-3p	99.7054	2.38564	0.640146	3.72671	0.000193996	0.0139622
hsa-miR-27b-5p	6.76826	2.1062	0.772828	2.72532	0.00642396	0.0980725
hsa-miR-497-5p	173.636	1.82041	0.634112	2.87081	0.00409425	0.0781319
hsa-miR-30a-3p	555.23	1.68362	0.595795	2.82584	0.00471569	0.0823903
hsa-miR-195-5p	717.724	1.67785	0.563002	2.98019	0.00288073	0.0659688
hsa-let-7c-5p	12407.1	1.44715	0.358738	4.03401	5.48329e-05	0.00837115
hsa-miR-27b-3p	1847.14	1.4137	0.432402	3.26942	0.0010777	0.0493587
hsa-miR-23b-3p	918.753	1.32219	0.384688	3.43705	0.000588083	0.0299269
hsa-miR-125b-5p	4571.25	1.15949	0.399586	2.90173	0.00371111	0.0772586
hsa-let-7b-5p	57107.6	0.794079	0.266196	2.98307	0.00285377	0.0659688
hsa-miR-152-3p	127.815	0.793429	0.28721	2.76254	0.00573529	0.090578
hsa-miR-92a-3p	6070.26	-1.00713	0.335355	-3.00318	0.00267174	0.0659688
hsa-miR-942-5p	65.4358	-1.17433	0.330343	-3.5549	0.000378125	0.0216477
hsa-miR-378a-3p	202.451	-1.22035	0.397026	-3.07373	0.00211397	0.0626956
hsa-miR-625-3p	44.489	-1.27864	0.345335	-3.70261	0.000213396	0.0139622
hsa-miR-362-5p	51.2483	-1.41306	0.482509	-2.92856	0.00340541	0.0742705
hsa-miR-181b-5p	189.468	-1.43956	0.460117	-3.12868	0.00175591	0.0618622
hsa-miR-484	151.384	-1.46832	0.393878	-3.72785	0.000193121	0.0139622
hsa-miR-181a-5p	516.32	-1.56016	0.485746	-3.21189	0.00131866	0.0507251
hsa-miR-486-5p	9539.43	-1.70957	0.603564	-2.83246	0.00461915	0.0823903
hsa-miR-486-3p	15.393	-1.92285	0.683203	-2.81447	0.0048858	0.0823903
hsa-miR-155-5p	1044.29	-2.00418	0.71459	-2.80466	0.00503696	0.0823903
hsa-miR-501-5p	6.67026	-2.02997	0.67856	-2.99159	0.0027753	0.0659688
hsa-miR-4508	26.2603	-2.6617	0.926166	-2.87389	0.00405453	0.0781319
B) PCOS versus donors FF samples	base Mean	log2 Fold Change	lfc SE	stat	p-value	FDR
hsa-miR-509-3-5p	16.1947	2.79981	0.828099	3.38101	0.000722211	0.0575963
hsa-miR-200c-3p	100.989	2.26334	0.690579	3.27746	0.00104746	0.0668282
hsa-miR-223-3p	713.865	2.01618	0.631043	3.195	0.00139829	0.0713839
hsa-miR-199a-5p	170.198	1.6106	0.544634	2.95722	0.00310429	0.0990267
hsa-miR-29b-3p	47.3482	1.35507	0.428535	3.16209	0.00156642	0.0713839
hsa-miR-1246	201.302	-1.00283	0.325392	-3.08192	0.0020567	0.0820107
hsa-miR-1307-3p	320.091	-1.19244	0.317898	-3.75101	0.000176123	0.0561833
hsa-miR-1908-5p	36.1605	-1.47972	0.435125	-3.40068	0.000672174	0.0575963
hsa-miR-2110	11.9384	-1.77075	0.58216	-3.04169	0.00235253	0.0833842
hsa-miR-146a-5p	2621.97	-1.81449	0.522099	-3.47537	0.000510144	0.0575963
C) PCOS versus donors EV samples	base Mean	log2 Fold Change	lfc SE	stat	p-value	FDR
hsa-miR-200c-3p	9.86117	2.76998	1.08235	2.55924	0.0104902	0.911583
hsa-miR-10a-5p	17.3187	1.55511	0.73929	2.10353	0.0354198	0.96604
hsa-miR-100-5p	35.0501	1.41796	0.603113	2.35106	0.0187199	0.911583
hsa-miR-342-3p	55.7561	0.780163	0.328549	2.37457	0.0175692	0.911583
hsa-miR-28-3p	48.5389	0.625322	0.292122	2.14062	0.0323046	0.96604
hsa-miR-125b-5p	844.558	0.580309	0.281829	2.05908	0.0394866	0.96604
hsa-miR-17-5p	24.1872	-1.5522	0.666826	-2.32775	0.0199253	0.911583

## Sheet: SU 8
Supplementary Table S8. Reactome pathways regulated by miRNAs that were differentially expressed between PCOS women in comparison to control group. MGC - granulosa cells, FF - cell-free follicular fluid, EV - extracellular vesicles.
Sample type/direction of expression (PCOS vs control)	Subcategory	Enrichment	P-value	P-adjusted	Q-value	Expected	Observed	miRNAs
MGC UP	Generic Transcription Pathway	over-represented	9.46e-8	3.22e-5	3.22e-5	5.20498	15	hsa-miR-205-5p; hsa-miR-224-5p; hsa-miR-203a-3p; hsa-let-7f-2-3p; hsa-miR-196a-5p; hsa-miR-200a-3p; hsa-miR-497-5p; hsa-miR-30a-3p; hsa-miR-195-5p; hsa-let-7c-5p; hsa-miR-27b-3p; hsa-miR-23b-3p; hsa-miR-125b-5p; hsa-let-7b-5p; hsa-miR-152-3p
	RNA Polymerase II Transcription	over-represented	1.08e-7	3.22e-5	3.22e-5	5.2489	15	hsa-miR-205-5p; hsa-miR-224-5p; hsa-miR-203a-3p; hsa-let-7f-2-3p; hsa-miR-196a-5p; hsa-miR-200a-3p; hsa-miR-497-5p; hsa-miR-30a-3p; hsa-miR-195-5p; hsa-let-7c-5p; hsa-miR-27b-3p; hsa-miR-23b-3p; hsa-miR-125b-5p; hsa-let-7b-5p; hsa-miR-152-3p
	Gene expression Transcription	over-represented	2.59e-7	5.17e-5	5.17e-5	5.55637	15	hsa-miR-205-5p; hsa-miR-224-5p; hsa-miR-203a-3p; hsa-let-7f-2-3p; hsa-miR-196a-5p; hsa-miR-200a-3p; hsa-miR-497-5p; hsa-miR-30a-3p; hsa-miR-195-5p; hsa-let-7c-5p; hsa-miR-27b-3p; hsa-miR-23b-3p; hsa-miR-125b-5p; hsa-let-7b-5p; hsa-miR-152-3p
	Cellular responses to stress	over-represented	1.03e-6	1.24e-4	1.24e-4	3.09663	12	hsa-miR-205-5p; hsa-miR-203a-3p; hsa-miR-196a-5p; hsa-miR-200a-3p; hsa-miR-497-5p; hsa-miR-30a-3p; hsa-miR-195-5p; hsa-let-7c-5p; hsa-miR-23b-3p; hsa-miR-125b-5p; hsa-let-7b-5p; hsa-miR-152-3p
	Cytokine Signaling in Immune system	over-represented	3.68e-7	5.51e-5	5.51e-5	2.21816	11	hsa-miR-205-5p; hsa-miR-224-5p; hsa-miR-203a-3p; hsa-miR-200a-3p; hsa-miR-497-5p; hsa-miR-30a-3p; hsa-miR-195-5p; hsa-let-7c-5p; hsa-miR-23b-3p; hsa-miR-125b-5p; hsa-miR-152-3p
	Signal Transduction	over-represented	2.18e-6	2.17e-4	2.17e-4	2.61347	11	hsa-miR-205-5p; hsa-miR-224-5p; hsa-miR-203a-3p; hsa-miR-200a-3p; hsa-miR-497-5p; hsa-miR-30a-3p; hsa-miR-195-5p; hsa-miR-27b-3p; hsa-miR-23b-3p; hsa-miR-125b-5p; hsa-miR-152-3p
	Signaling by Interleukins	over-represented	3.92e-6	2.93e-4	2.93e-4	2.15227	10	hsa-miR-205-5p; hsa-miR-224-5p; hsa-miR-203a-3p; hsa-miR-200a-3p; hsa-miR-497-5p; hsa-miR-195-5p; hsa-let-7c-5p; hsa-miR-23b-3p; hsa-miR-125b-5p; hsa-miR-152-3p
	Transcriptional Regulation by TP53	over-represented	9.18e-6	6.10e-4	6.10e-4	2.34993	10	hsa-miR-205-5p; hsa-let-7f-2-3p; hsa-miR-497-5p; hsa-miR-30a-3p; hsa-miR-195-5p; hsa-let-7c-5p; hsa-miR-23b-3p; hsa-miR-125b-5p; hsa-let-7b-5p; hsa-miR-152-3p
	Cellular responses to external stimuli	over-represented	5.02e-5	0.0025021	0.0025021	2.81113	10	hsa-miR-205-5p; hsa-miR-203a-3p; hsa-miR-200a-3p; hsa-miR-497-5p; hsa-miR-195-5p; hsa-let-7c-5p; hsa-miR-23b-3p; hsa-miR-125b-5p; hsa-let-7b-5p; hsa-miR-152-3p
	Signaling by Nuclear Receptors	over-represented	1.67e-4	0.0047499	0.0047499	2.52562	9	hsa-miR-224-5p; hsa-miR-196a-5p; hsa-miR-497-5p; hsa-miR-30a-3p; hsa-miR-195-5p; hsa-let-7c-5p; hsa-miR-27b-3p; hsa-let-7b-5p; hsa-miR-152-3p
	ESR-mediated signaling	over-represented	3.30e-4	0.0072875	0.0072875	2.74524	9	hsa-miR-224-5p; hsa-miR-200a-3p; hsa-miR-497-5p; hsa-miR-30a-3p; hsa-miR-195-5p; hsa-let-7c-5p; hsa-miR-27b-3p; hsa-let-7b-5p; hsa-miR-152-3p
	Cellular Senescence	over-represented	3.76e-4	0.0074899	0.0074899	2.78917	9	hsa-miR-203a-3p; hsa-miR-196a-5p; hsa-miR-200a-3p; hsa-miR-497-5p; hsa-miR-195-5p; hsa-let-7c-5p; hsa-miR-125b-5p; hsa-let-7b-5p; hsa-miR-152-3p
	Cyclin D associated events in G1	over-represented	2.11e-5	0.0011487	0.0011488	1.47145	8	hsa-miR-205-5p; hsa-miR-203a-3p; hsa-miR-497-5p; hsa-miR-195-5p; hsa-miR-23b-3p; hsa-miR-125b-5p; hsa-let-7b-5p; hsa-miR-152-3p
	G1 Phase	over-represented	2.11e-5	0.0011487	0.0011488	1.47145	8	hsa-miR-205-5p; hsa-miR-203a-3p; hsa-miR-497-5p; hsa-miR-195-5p; hsa-miR-23b-3p; hsa-miR-125b-5p; hsa-let-7b-5p; hsa-miR-152-3p
	Developmental Biology	over-represented	9.93e-5	0.003583	0.003583	1.80088	8	hsa-miR-205-5p; hsa-miR-224-5p; hsa-miR-203a-3p; hsa-miR-200a-3p; hsa-let-7c-5p; hsa-miR-27b-3p; hsa-miR-125b-5p; hsa-miR-152-3p
	Cell Cycle Mitotic	over-represented	1.19e-4	0.0039536	0.0039536	1.8448	8	hsa-miR-205-5p; hsa-miR-203a-3p; hsa-miR-196a-5p; hsa-miR-497-5p; hsa-miR-30a-3p; hsa-miR-195-5p; hsa-miR-125b-5p; hsa-let-7b-5p
	Immune System	over-represented	1.30e-4	0.0040927	0.0040927	1.86676	8	hsa-miR-224-5p; hsa-miR-203a-3p; hsa-miR-200a-3p; hsa-miR-497-5p; hsa-miR-195-5p; hsa-miR-23b-3p; hsa-miR-125b-5p; hsa-miR-152-3p
	Disease	over-represented	1.55e-4	0.0046255	0.0046255	1.91069	8	hsa-miR-224-5p; hsa-miR-200a-3p; hsa-miR-30a-3p; hsa-miR-195-5p; hsa-miR-27b-3p; hsa-miR-23b-3p; hsa-miR-125b-5p; hsa-miR-152-3p
	Cell Cycle	over-represented	2.96e-4	0.0070896	0.0070896	2.08638	8	hsa-miR-205-5p; hsa-miR-203a-3p; hsa-miR-196a-5p; hsa-miR-497-5p; hsa-miR-30a-3p; hsa-miR-195-5p; hsa-miR-125b-5p; hsa-let-7b-5p
	Interleukin-4 and Interleukin-13 signaling	over-represented	3.45e-4	0.0072875	0.0072875	2.13031	8	hsa-miR-205-5p; hsa-miR-203a-3p; hsa-miR-200a-3p; hsa-miR-497-5p; hsa-miR-195-5p; hsa-let-7c-5p; hsa-miR-125b-5p; hsa-miR-152-3p
MGC DOWN	Cellular responses to external stimuli	over-represented	4.78e-5	0.0092891	0.0092891	1.49927	7	hsa-miR-92a-3p; hsa-miR-378a-3p; hsa-miR-625-3p; hsa-miR-181b-5p; hsa-miR-484; hsa-miR-181a-5p; hsa-miR-155-5p
FF UP	PI3KAKT Signaling in Cancer	over-represented	4.09e-5	0.0154736	0.0154736	0.327965	4	hsa-miR-200c-3p; hsa-miR-223-3p; hsa-miR-199a-5p; hsa-miR-29b-3p
	Signaling by Receptor Tyrosine Kinases	over-represented	1.08e-4	0.0154736	0.0154736	0.415813	4	hsa-miR-200c-3p; hsa-miR-223-3p; hsa-miR-199a-5p; hsa-miR-29b-3p
	Immune System	over-represented	2.25e-4	0.0171591	0.0171591	0.497804	4	hsa-miR-200c-3p; hsa-miR-223-3p; hsa-miR-199a-5p; hsa-miR-29b-3p
	Diseases of signal transduction	over-represented	3.25e-4	0.0179521	0.0179521	0.544656	4	hsa-miR-200c-3p; hsa-miR-223-3p; hsa-miR-199a-5p; hsa-miR-29b-3p
	Interleukin-4 and Interleukin-13 signaling	over-represented	3.86e-4	0.0179521	0.0179521	0.568082	4	hsa-miR-200c-3p; hsa-miR-223-3p; hsa-miR-199a-5p; hsa-miR-29b-3p
	Signaling by Interleukins	over-represented	4.02e-4	0.0179521	0.0179521	0.573939	4	hsa-miR-200c-3p; hsa-miR-223-3p; hsa-miR-199a-5p; hsa-miR-29b-3p
	Cytokine Signaling in Immune system	over-represented	4.54e-4	0.018262	0.018262	0.591508	4	hsa-miR-200c-3p; hsa-miR-223-3p; hsa-miR-199a-5p; hsa-miR-29b-3p
	Signal Transduction	over-represented	8.84e-4	0.0216313	0.0216313	0.696925	4	hsa-miR-200c-3p; hsa-miR-223-3p; hsa-miR-199a-5p; hsa-miR-29b-3p
	Cellular responses to external stimuli	over-represented	0.0011869	0.0216888	0.0216888	0.749634	4	hsa-miR-200c-3p; hsa-miR-223-3p; hsa-miR-199a-5p; hsa-miR-29b-3p
	Cellular responses to stress	over-represented	0.0017554	0.0245508	0.0245508	0.825769	4	hsa-miR-200c-3p; hsa-miR-223-3p; hsa-miR-199a-5p; hsa-miR-29b-3p
	Downstream signal transduction	over-represented	1.50e-4	0.0154736	0.0154736	0.140556	3	hsa-miR-200c-3p; hsa-miR-223-3p; hsa-miR-29b-3p
	Hemostasis	over-represented	6.14e-4	0.0205562	0.0205562	0.222548	3	hsa-miR-200c-3p; hsa-miR-199a-5p; hsa-miR-29b-3p
	Constitutive Signaling by AKT1 E17K in Cancer	over-represented	7.17e-4	0.0205882	0.0205882	0.234261	3	hsa-miR-200c-3p; hsa-miR-223-3p; hsa-miR-29b-3p
	Transcriptional regulation by the AP-2 TFAP2 family of transcription factors	over-represented	8.31e-4	0.0216313	0.0216313	0.245974	3	hsa-miR-200c-3p; hsa-miR-199a-5p; hsa-miR-29b-3p
	FOXO-mediated transcription of cell cycle genes	over-represented	0.001094	0.0216888	0.0216888	0.2694	3	hsa-miR-200c-3p; hsa-miR-223-3p; hsa-miR-199a-5p
	Regulation of TP53 Activity	over-represented	0.0011673	0.0216888	0.0216888	0.275256	3	hsa-miR-200c-3p; hsa-miR-223-3p; hsa-miR-29b-3p
	SUMO E3 ligases SUMOylate target proteins	over-represented	0.0010239	0.0216888	0.0216888	0.263543	3	hsa-miR-200c-3p; hsa-miR-223-3p; hsa-miR-29b-3p
	SUMOylation	over-represented	0.001094	0.0216888	0.0216888	0.2694	3	hsa-miR-200c-3p; hsa-miR-223-3p; hsa-miR-29b-3p
	Senescence-Associated Secretory Phenotype SASP	over-represented	0.0017711	0.0245508	0.0245508	0.316252	3	hsa-miR-200c-3p; hsa-miR-223-3p; hsa-miR-29b-3p
	Activation of BH3-only proteins	over-represented	0.0024263	0.0295564	0.0295564	0.351391	3	hsa-miR-200c-3p; hsa-miR-223-3p; hsa-miR-29b-3p
	Intrinsic Pathway for Apoptosis	over-represented	0.0030788	0.0364022	0.0364022	0.380673	3	hsa-miR-200c-3p; hsa-miR-223-3p; hsa-miR-29b-3p
	Signaling by TGF-beta Receptor Complex	over-represented	0.0035199	0.0393053	0.0393053	0.398243	3	hsa-miR-200c-3p; hsa-miR-199a-5p; hsa-miR-29b-3p
	Signaling by TGF-beta family members	over-represented	0.0043424	0.0425763	0.0425763	0.427526	3	hsa-miR-200c-3p; hsa-miR-199a-5p; hsa-miR-29b-3p
	Developmental Biology	over-represented	0.0061165	0.0474262	0.0474262	0.480234	3	hsa-miR-200c-3p; hsa-miR-223-3p; hsa-miR-199a-5p
	Disease	over-represented	0.0072765	0.0494777	0.0494777	0.509517	3	hsa-miR-200c-3p; hsa-miR-199a-5p; hsa-miR-29b-3p
EV UP	IGF1R signaling cascade	over-represented	2.16e-5	0.0036082	0.0036082	0.0878477	3	hsa-miR-200c-3p; hsa-miR-100-5p; hsa-miR-125b-5p
	IRS-related events triggered by IGF1R	over-represented	2.16e-5	0.0036082	0.0036082	0.0878477	3	hsa-miR-200c-3p; hsa-miR-100-5p; hsa-miR-125b-5p
	Signaling by Type 1 Insulin-like Growth Factor 1 Receptor IGF1R	over-represented	2.16e-5	0.0036082	0.0036082	0.0878477	3	hsa-miR-200c-3p; hsa-miR-100-5p; hsa-miR-125b-5p
	Cellular response to heat stress	over-represented	2.02e-4	0.021801	0.021801	0.180088	3	hsa-miR-200c-3p; hsa-miR-100-5p; hsa-miR-125b-5p
	Transcriptional regulation by the AP-2 TFAP2 family of transcription factors	over-represented	2.17e-4	0.021801	0.021801	0.18448	3	hsa-miR-200c-3p; hsa-miR-100-5p; hsa-miR-125b-5p
	Signaling by ERBB2	over-represented	3.27e-4	0.0273714	0.0273714	0.210835	3	hsa-miR-200c-3p; hsa-miR-100-5p; hsa-miR-125b-5p
	Axon guidance	over-represented	4.96e-4	0.0355866	0.0355866	0.241581	3	hsa-miR-200c-3p; hsa-miR-100-5p; hsa-miR-125b-5p
	Developmental Biology	over-represented	0.0016751	0.0391956	0.0391956	0.360176	3	hsa-miR-200c-3p; hsa-miR-100-5p; hsa-miR-125b-5p
	Disease	over-represented	0.0020049	0.0391956	0.0391956	0.382138	3	hsa-miR-200c-3p; hsa-miR-100-5p; hsa-miR-125b-5p
	Diseases of signal transduction	over-represented	0.0024545	0.0391956	0.0391956	0.408492	3	hsa-miR-200c-3p; hsa-miR-100-5p; hsa-miR-125b-5p
	Oncogene Induced Senescence	over-represented	0.0022979	0.0391956	0.0391956	0.399707	3	hsa-miR-200c-3p; hsa-miR-100-5p; hsa-miR-125b-5p
	Cellular Senescence	over-represented	0.0063057	0.0458761	0.0458761	0.557833	3	hsa-miR-200c-3p; hsa-miR-100-5p; hsa-miR-125b-5p
	Cellular responses to external stimuli	over-represented	0.006457	0.0463061	0.0463061	0.562225	3	hsa-miR-200c-3p; hsa-miR-100-5p; hsa-miR-125b-5p

## Sheet: SU 9
Supplementary Table S9. Functional enrichment of novel miRNA predicted targets with g:GOst functional enrichment tool
MF - molecular function, BP - biological process
source	term_name	term_id	adjusted_p_value	negative_log10_of_adjusted_p_value	term_size	query_size	intersection_size	effective_domain_size	intersections
GO:MF	protein binding	GO:0005515	0.0149095	1.82654	12743	1331	1004	18126	TMEM41B,AHI1,TRABD2B,DAB2IP,BTRC,SIKE1,AKAP13,GIPC3,YTHDF1,FMOD,PPP3CB,SMAD6,LARP1,SAR1A,CREB5,ARRDC3,TMEM127,CRTC1,RMI1,SEC63,FGF14,GPI,KCNB1,CHL1,IFT122,RPL28,NF2,RAB11FIP3,NDOR1,PHF21A,KDM2B,ARNT2,CCNT1,JRK,NECTIN1,FBXO33,NRP1,ORAI2,APBB2,SSH2,NOS1,NXF1,CENPH,LRRTM3,CMKLR1,NUFIP2,FUS,SYNGR1,PSD3,RYBP,SMPD1,ARF6,FOXP4,ZBTB8B,CACNA1I,EEF2K,DDX11,ATP8A1,BRPF3,GAB2,GRK6,RC3H1,TFAP2A,AQP2,GPR62,GDN…
GO:BP	homophilic cell adhesion via plasma membrane adhesion molecules	GO:0007156	6.23608e-05	4.20509	167	1288	35	17906	NECTIN1,PVR,CDH1,IGSF11,PCDHGA12,NECTIN2,DCHS1,CD84,CDH11,CDHR3,FAT3,RET,PECAM1,CDHR5,PCDHGC3,PCDHGA8,PCDHGC5,PCDHGC4,PCDHGB6,PCDHGB5,PCDHGB3,PCDHGB2,PCDHGB1,PCDHGA9,PCDHGA7,PCDHGA6,PCDHGA5,PCDHGA4,PCDHGA3,PCDHGA2,PCDHGA11,PCDHGA10,PCDHGA1,PCDHGB4,PCDHGB7
GO:BP	regulation of cell communication	GO:0010646	0.000178394	3.74862	3638	1288	338	17906	TRABD2B,DAB2IP,BTRC,AKAP13,YTHDF1,PPP3CB,SMAD6,ARRDC3,TMEM127,CRTC1,RMI1,FGF14,KCNB1,IFT122,NF2,RAB11FIP3,JRK,NFAM1,NRP1,NOS1,CMKLR1,SYNGR1,PSD3,SMPD1,ARF6,GRK6,RC3H1,GPR62,GDNF,RIMS3,SEC14L1,UBA52,FBXL20,MAVS,NSMF,WNT4,RIMS4,MECP2,ICAM1,SEH1L,SMURF1,TUB,WWC2,SORCS2,FOXP1,EMP2,NPLOC4,PTEN,IQSEC3,YAP1,PTPN18,CAV1,PLEKHG2,SLC6A4,KCNC4,DUSP19,VWA2,CDH1,CSNK1D,VAMP2,PLEKHG4B,TFDP2,TRAF3,ARFGEF1,TRIM1…
GO:BP	regulation of signaling	GO:0023051	0.000178394	3.74862	3679	1288	341	17906	TRABD2B,DAB2IP,BTRC,AKAP13,YTHDF1,PPP3CB,SMAD6,ARRDC3,TMEM127,CRTC1,RMI1,FGF14,KCNB1,IFT122,NF2,RAB11FIP3,JRK,NFAM1,NRP1,NOS1,CMKLR1,SYNGR1,PSD3,SMPD1,ARF6,GRK6,RC3H1,GPR62,GDNF,RIMS3,SEC14L1,UBA52,FBXL20,MAVS,NSMF,WNT4,RIMS4,MECP2,ICAM1,SEH1L,SMURF1,TUB,WWC2,SORCS2,FOXP1,EMP2,TRPC1,NPLOC4,PTEN,IQSEC3,YAP1,PTPN18,CAV1,PLEKHG2,SLC6A4,KCNC4,DUSP19,VWA2,CDH1,CSNK1D,VAMP2,PLEKHG4B,TFDP2,TRAF3,ARFGEF1…
GO:BP	anterograde trans-synaptic signaling	GO:0098916	0.000592261	3.22749	717	1288	88	17906	YTHDF1,PPP3CB,CRTC1,FGF14,KCNB1,SYNGR1,GDNF,RIMS3,FBXL20,NSMF,GABRA1,RIMS4,MECP2,SORCS2,PTEN,EGR3,SLC6A4,KCNC4,CDH1,KCNQ2,VAMP2,SRF,CALM3,TRIM9,GABRA3,CCR2,IGSF11,MEF2C,S1PR2,BTBD9,CAMK2A,RASGRF1,CACNG4,GFAP,SHISA7,EPHB2,CDH11,CDHR3,KCNQ3,GABRA5,STX1B,GRIN2D,OTOF,RIC3,PIP5K1C,ADCY1,PLCB1,NF1,ASIC1,CHRM1,SV2B,ALS2,HTR6,LYNX1,NLGN2,ATP2A2,GJC1,SLC12A4,ABR,PDLIM4,DNAJC5,SCN2B,SHANK2,MPP2,SYT12,TRPV1…
GO:BP	nervous system development	GO:0007399	0.000592261	3.22749	2432	1288	236	17906	TMEM41B,AHI1,DAB2IP,YTHDF1,PPP3CB,CRTC1,FGF14,CHL1,IFT122,NF2,KDM2B,ARNT2,NECTIN1,NRP1,APBB2,NOS1,LRRTM3,SMPD1,ARF6,EEF2K,GAB2,TFAP2A,GDNF,ZNF609,NSMF,GABRA1,KCNC1,WNT4,DPYSL5,RARB,MECP2,SRR,SMURF1,HOOK3,IGF2BP1,CTDSP1,MDGA1,ACAP3,PTEN,EGR3,YAP1,ASTN1,SLC6A4,CDH1,KCNQ2,CSNK1D,ULK1,DHH,ARFGEF1,PBX1,SRF,SLC25A12,NDE1,SRRM4,RAB21,TCF12,VXN,CNTN1,CALM3,CLDN11,BLOC1S4,CCR2,CBFA2T2,SH3TC2,TGIF2,UNC5B,M…
GO:BP	trans-synaptic signaling	GO:0099537	0.000592261	3.22749	726	1288	89	17906	YTHDF1,PPP3CB,CRTC1,FGF14,KCNB1,NOS1,SYNGR1,GDNF,RIMS3,FBXL20,NSMF,GABRA1,RIMS4,MECP2,SORCS2,PTEN,EGR3,SLC6A4,KCNC4,CDH1,KCNQ2,VAMP2,SRF,CALM3,TRIM9,GABRA3,CCR2,IGSF11,MEF2C,S1PR2,BTBD9,CAMK2A,RASGRF1,CACNG4,GFAP,SHISA7,EPHB2,CDH11,CDHR3,KCNQ3,GABRA5,STX1B,GRIN2D,OTOF,RIC3,PIP5K1C,ADCY1,PLCB1,NF1,ASIC1,CHRM1,SV2B,ALS2,HTR6,LYNX1,NLGN2,ATP2A2,GJC1,SLC12A4,ABR,PDLIM4,DNAJC5,SCN2B,SHANK2,MPP2,SYT12,…
GO:BP	chemical synaptic transmission	GO:0007268	0.000592261	3.22749	717	1288	88	17906	YTHDF1,PPP3CB,CRTC1,FGF14,KCNB1,SYNGR1,GDNF,RIMS3,FBXL20,NSMF,GABRA1,RIMS4,MECP2,SORCS2,PTEN,EGR3,SLC6A4,KCNC4,CDH1,KCNQ2,VAMP2,SRF,CALM3,TRIM9,GABRA3,CCR2,IGSF11,MEF2C,S1PR2,BTBD9,CAMK2A,RASGRF1,CACNG4,GFAP,SHISA7,EPHB2,CDH11,CDHR3,KCNQ3,GABRA5,STX1B,GRIN2D,OTOF,RIC3,PIP5K1C,ADCY1,PLCB1,NF1,ASIC1,CHRM1,SV2B,ALS2,HTR6,LYNX1,NLGN2,ATP2A2,GJC1,SLC12A4,ABR,PDLIM4,DNAJC5,SCN2B,SHANK2,MPP2,SYT12,TRPV1…
GO:BP	positive regulation of biological process	GO:0048518	0.000744699	3.12802	6366	1288	539	17906	AHI1,TRABD2B,DAB2IP,BTRC,AKAP13,YTHDF1,PPP3CB,SMAD6,LARP1,SAR1A,CREB5,ZNF322,ARRDC3,CRTC1,FGF14,GPI,KCNB1,KCNK2,NF2,KDM2B,ARNT2,CCNT1,JRK,NFAM1,NRP1,APBB2,SSH2,NOS1,LRRTM3,CMKLR1,FUS,RYBP,SMPD1,ARF6,PLEKHM1,CACNA1I,EEF2K,DDX11,HIVEP3,ATP8A1,TCTN3,GAB2,RC3H1,TFAP2A,GPR62,GDNF,RIMS3,SEC14L1,UBA52,MARCKSL1,KPNA6,ZNF609,MCTS1,MAVS,NSMF,KCNC1,CCP110,ANGPT4,WNT4,RIMS4,RARB,MECP2,ICAM1,SEH1L,SPSB4,SMURF…
GO:BP	synaptic signaling	GO:0099536	0.00126184	2.89899	745	1288	89	17906	YTHDF1,PPP3CB,CRTC1,FGF14,KCNB1,NOS1,SYNGR1,GDNF,RIMS3,FBXL20,NSMF,GABRA1,RIMS4,MECP2,SORCS2,PTEN,EGR3,SLC6A4,KCNC4,CDH1,KCNQ2,VAMP2,SRF,CALM3,TRIM9,GABRA3,CCR2,IGSF11,MEF2C,S1PR2,BTBD9,CAMK2A,RASGRF1,CACNG4,GFAP,SHISA7,EPHB2,CDH11,CDHR3,KCNQ3,GABRA5,STX1B,GRIN2D,OTOF,RIC3,PIP5K1C,ADCY1,PLCB1,NF1,ASIC1,CHRM1,SV2B,ALS2,HTR6,LYNX1,NLGN2,ATP2A2,GJC1,SLC12A4,ABR,PDLIM4,DNAJC5,SCN2B,SHANK2,MPP2,SYT12,…
GO:BP	generation of neurons	GO:0048699	0.00173715	2.76016	1574	1288	161	17906	AHI1,DAB2IP,YTHDF1,PPP3CB,CRTC1,CHL1,NF2,NECTIN1,NRP1,APBB2,NOS1,ARF6,EEF2K,GAB2,GDNF,ZNF609,NSMF,WNT4,DPYSL5,RARB,MECP2,SMURF1,HOOK3,CTDSP1,MDGA1,ACAP3,PTEN,YAP1,ASTN1,SLC6A4,CDH1,CSNK1D,ULK1,ARFGEF1,PBX1,SRF,NDE1,SRRM4,RAB21,TCF12,VXN,CNTN1,BLOC1S4,CCR2,CBFA2T2,TGIF2,UNC5B,MUL1,THRB,TEAD3,MEF2C,SARM1,DISP3,SCN1B,AGBL4,CAMK2A,RASGRF1,RNF157,TP53,ID4,JAG1,SEMA4B,PCARE,GFAP,STK4,GORASP1,SLIT2,CUX1…
GO:BP	neurogenesis	GO:0022008	0.00209038	2.67977	1679	1288	169	17906	AHI1,DAB2IP,YTHDF1,PPP3CB,CRTC1,CHL1,NF2,NECTIN1,NRP1,APBB2,NOS1,ARF6,EEF2K,GAB2,GDNF,ZNF609,NSMF,WNT4,DPYSL5,RARB,MECP2,SMURF1,HOOK3,CTDSP1,MDGA1,ACAP3,PTEN,YAP1,ASTN1,SLC6A4,CDH1,CSNK1D,ULK1,ARFGEF1,PBX1,SRF,NDE1,SRRM4,RAB21,TCF12,VXN,CNTN1,BLOC1S4,CCR2,CBFA2T2,SH3TC2,TGIF2,UNC5B,MUL1,THRB,TEAD3,MEF2C,SARM1,DISP3,SCN1B,AGBL4,CAMK2A,RASGRF1,RNF157,TP53,ID4,DCHS1,JAG1,SEMA4B,PCARE,GFAP,STK4,GORAS…
GO:BP	cell-cell adhesion via plasma-membrane adhesion molecules	GO:0098742	0.00209038	2.67977	275	1288	42	17906	NECTIN1,ICAM1,PVR,MDGA1,CDH1,CLDN11,IGSF11,PCDHGA12,NECTIN2,DCHS1,CD84,CDH11,CDHR3,MMP24,FAT3,RET,PECAM1,CLDN19,CDHR5,TENM4,ADIPOQ,PCDHGC3,PCDHGA8,PCDHGC5,PCDHGC4,PCDHGB6,PCDHGB5,PCDHGB3,PCDHGB2,PCDHGB1,PCDHGA9,PCDHGA7,PCDHGA6,PCDHGA5,PCDHGA4,PCDHGA3,PCDHGA2,PCDHGA11,PCDHGA10,PCDHGA1,PCDHGB4,PCDHGB7
GO:BP	cell morphogenesis involved in differentiation	GO:0000904	0.00299066	2.52423	769	1288	89	17906	YTHDF1,PPP3CB,CHL1,NECTIN1,NRP1,APBB2,EEF2K,GAB2,GDNF,NSMF,DPYSL5,PTEN,VWA2,ULK1,SRF,RAB21,UNC5B,MPIG6B,MEF2C,SARM1,SCN1B,CAMK2A,SEMA4B,GORASP1,SLIT2,CUX1,EPHB2,MAPK8IP3,PRKCA,NTN1,CDH11,EPHA8,MARK2,PAK1,NRP2,LAMB4,TAL1,DPYSL2,FRMD6,EPHA10,PEAK1,MCF2,NEFH,GRHL2,ADCY1,FER,CARMIL1,ATP8A2,RET,LYPLA2,TBC1D20,PIK3CA,BOC,BCL11B,DMTN,VWA1,PECAM1,ALS2,MAP3K13,CAPRIN2,LAMC3,CRABP2,IST1,NBEAL2,NFASC,TWF2,T…
GO:BP	localization	GO:0051179	0.00299066	2.52423	6889	1288	571	17906	AHI1,DAB2IP,NUDT19,AKAP13,YTHDF1,PPP3CB,SAR1A,TANGO2,SEC63,FGF14,GPI,KCNB1,CHL1,IFT122,RPL28,KCNK2,NF2,RAB11FIP3,NECTIN1,NFAM1,NRP1,ORAI2,APBB2,SSH2,SLC17A5,NOS1,NXF1,CMKLR1,SYNGR1,ARF6,PLEKHM1,CACNA1I,EEF2K,ATP8A1,TCTN3,BRPF3,GAB2,AQP2,GDNF,SIDT1,RIMS3,SEC14L1,UBA52,DCTN5,IPO9,KPNA6,ZNF609,FBXL20,MAVS,NSMF,GABRA1,KCNC1,CCP110,ANGPT4,SLC36A2,WNT4,RIMS4,MECP2,ICAM1,HCN4,SEH1L,CKAP4,APPBP2,SMURF1,H…
GO:BP	positive regulation of cellular process	GO:0048522	0.00309956	2.5087	5605	1288	475	17906	AHI1,TRABD2B,DAB2IP,BTRC,AKAP13,YTHDF1,PPP3CB,SMAD6,LARP1,CREB5,ARRDC3,CRTC1,GPI,KCNB1,KCNK2,NF2,KDM2B,ARNT2,CCNT1,JRK,NFAM1,NRP1,APBB2,SSH2,NOS1,LRRTM3,CMKLR1,FUS,RYBP,SMPD1,ARF6,PLEKHM1,CACNA1I,EEF2K,DDX11,HIVEP3,ATP8A1,TCTN3,GAB2,RC3H1,TFAP2A,GPR62,GDNF,RIMS3,UBA52,MARCKSL1,KPNA6,ZNF609,MCTS1,MAVS,NSMF,CCP110,ANGPT4,WNT4,RIMS4,RARB,MECP2,ICAM1,SEH1L,SPSB4,SMURF1,CLSPN,SPRTN,FOXP1,EMP2,TRPC1,RO…
GO:BP	regulation of synaptic plasticity	GO:0048167	0.00314569	2.50228	191	1288	32	17906	YTHDF1,PPP3CB,CRTC1,FGF14,KCNB1,SYNGR1,RIMS3,NSMF,RIMS4,MECP2,SORCS2,PTEN,VAMP2,SRF,IGSF11,MEF2C,CAMK2A,RASGRF1,GFAP,SHISA7,EPHB2,GRIN2D,ADCY1,NF1,SHANK2,MPP2,SYT12,SNCA,ABL1,JPH4,SLC24A2,SYNPO
GO:BP	regulation of cell development	GO:0060284	0.0038661	2.41273	991	1288	108	17906	DAB2IP,AKAP13,YTHDF1,CRTC1,NF2,NRP1,NOS1,ARF6,EEF2K,ZNF609,NSMF,RARB,SMURF1,HOOK3,CTDSP1,ACAP3,PTEN,YAP1,SLC6A4,CSNK1D,PBX1,SRF,RAB21,TCF12,CNTN1,CCR2,CBFA2T2,TGIF2,MUL1,THRB,MEF2C,SARM1,DISP3,SCN1B,S1PR2,CAMK2A,RNF157,TP53,ID4,JAG1,SEMA4B,GFAP,GORASP1,SLIT2,CUX1,EPHB2,MAPK8IP3,NTN1,MARK2,PAK1,S1PR5,DPYSL2,ZNF664-RFLNA,IL6ST,STX1B,MCF2,RETREG3,CARMIL1,ATP8A2,P3H1,NF1,GPR37L1,RET,ALK,BCL11B,DMTN,C…
GO:BP	cell junction organization	GO:0034330	0.00399332	2.39867	297	1288	43	17906	NF2,NECTIN1,NRP1,ARF6,WNT4,PVR,PTEN,CAV1,CDH1,SRF,CLDN11,NECTIN2,MTDH,PRKCA,CDH11,CDHR3,PEAK1,GRHL2,PIP5K1C,CD151,TLN2,FLCN,DMTN,PECAM1,ARHGAP6,NLGN2,GJC1,PPM1F,NFASC,GJD3,CLDN19,ABL1,CORO1C,OPHN1,RAPGEF1,HEG1,NUMB,RUNX1,TNS1,SLK,CCM2,CLASP1,RHOC
GO:BP	cell development	GO:0048468	0.00434122	2.36239	2215	1288	210	17906	AHI1,DAB2IP,AKAP13,YTHDF1,PPP3CB,CRTC1,CHL1,NF2,NECTIN1,NRP1,APBB2,NOS1,ARF6,EEF2K,GAB2,GDNF,ZNF609,NSMF,WNT4,DPYSL5,RARB,MECP2,ICAM1,SMURF1,HOOK3,CTDSP1,ACAP3,FOXP1,TFCP2L1,PTEN,YAP1,SLC6A4,VWA2,CDH1,CSNK1D,ULK1,DHH,ARFGEF1,PBX1,SRF,SRRM4,RAB21,TCF12,TCAP,CNTN1,ABHD2,BLOC1S4,CCR2,CBFA2T2,SH3TC2,TGIF2,UNC5B,MUL1,MPIG6B,PDGFRB,THRB,MEF2C,PHACTR4,SARM1,DISP3,SCN1B,S1PR2,AGBL4,NECTIN2,CAMK2A,RASGRF1…
GO:BP	regulation of nervous system development	GO:0051960	0.00434122	2.36239	963	1288	105	17906	DAB2IP,YTHDF1,CRTC1,IFT122,NF2,NECTIN1,NRP1,NOS1,LRRTM3,ARF6,EEF2K,ZNF609,NSMF,RARB,SMURF1,HOOK3,CTDSP1,MDGA1,ACAP3,PTEN,YAP1,SLC6A4,CSNK1D,PBX1,SRF,SLC25A12,RAB21,TCF12,CNTN1,CCR2,CBFA2T2,TGIF2,MUL1,THRB,MEF2C,SARM1,DISP3,SCN1B,CAMK2A,RNF157,TP53,ID4,JAG1,SEMA4B,GFAP,GORASP1,SLIT2,CUX1,EPHB2,MAPK8IP3,NTN1,MARK2,PAK1,S1PR5,DPYSL2,IL6ST,STX1B,MCF2,RETREG3,ATP8A2,P3H1,NF1,GPR37L1,RET,ALK,BCL11B,CHR…
GO:BP	cell part morphogenesis	GO:0032990	0.00454939	2.34205	711	1288	82	17906	DAB2IP,YTHDF1,PPP3CB,CHL1,NECTIN1,NRP1,APBB2,EEF2K,GAB2,GDNF,NSMF,DPYSL5,SMURF1,PTEN,ARPIN,ULK1,SRF,RAB21,UNC5B,MUL1,SARM1,SCN1B,NECTIN2,CAMK2A,RNF157,SEMA4B,STK4,GORASP1,SLIT2,CUX1,EPHB2,MAPK8IP3,PRKCA,NTN1,CDH11,EPHA8,MARK2,PAK1,NRP2,DPYSL2,EPHA10,MCF2,NEFH,ADCY1,ATP8A2,RET,LYPLA2,PIK3CA,BOC,BCL11B,ALS2,MAP3K13,CAPRIN2,CORO1B,CRABP2,IST1,OPA3,NFASC,TWF2,TANC2,SHANK2,VAX1,EPHB3,SLC11A2,SEMA3G,ME…
GO:BP	plasma membrane bounded cell projection morphogenesis	GO:0120039	0.00454939	2.34205	687	1288	80	17906	DAB2IP,YTHDF1,PPP3CB,CHL1,NECTIN1,NRP1,APBB2,EEF2K,GAB2,GDNF,NSMF,DPYSL5,SMURF1,PTEN,ARPIN,ULK1,SRF,RAB21,UNC5B,MUL1,SARM1,SCN1B,CAMK2A,RNF157,SEMA4B,STK4,GORASP1,SLIT2,CUX1,EPHB2,MAPK8IP3,PRKCA,NTN1,CDH11,EPHA8,MARK2,PAK1,NRP2,DPYSL2,EPHA10,MCF2,NEFH,ADCY1,ATP8A2,RET,LYPLA2,PIK3CA,BOC,BCL11B,ALS2,MAP3K13,CAPRIN2,CORO1B,CRABP2,IST1,NFASC,TWF2,TANC2,SHANK2,VAX1,EPHB3,SLC11A2,SEMA3G,MEGF8,NBL1,PLXN…
GO:BP	platelet-derived growth factor receptor signaling pathway	GO:0048008	0.00454939	2.34205	59	1288	15	17906	NRP1,PTEN,PDGFRB,SGPL1,FER,PTPN2,PDGFC,F3,ADIPOQ,SNCA,CSRNP1,ABL1,RAPGEF1,NDRG4,HIP1
GO:BP	regulation of neurogenesis	GO:0050767	0.00454939	2.34205	856	1288	95	17906	DAB2IP,YTHDF1,CRTC1,NF2,NRP1,NOS1,ARF6,EEF2K,ZNF609,NSMF,RARB,SMURF1,HOOK3,CTDSP1,ACAP3,PTEN,YAP1,SLC6A4,CSNK1D,PBX1,SRF,RAB21,TCF12,CNTN1,CCR2,CBFA2T2,TGIF2,MUL1,THRB,MEF2C,SARM1,DISP3,SCN1B,CAMK2A,RNF157,TP53,ID4,JAG1,SEMA4B,GFAP,GORASP1,SLIT2,CUX1,EPHB2,MAPK8IP3,NTN1,MARK2,PAK1,S1PR5,DPYSL2,IL6ST,STX1B,MCF2,RETREG3,ATP8A2,P3H1,NF1,GPR37L1,RET,ALK,BCL11B,CHRM1,CASZ1,MAP3K13,CAPRIN2,SPEN,CRABP2,…
GO:BP	regulation of signal transduction	GO:0009966	0.00454939	2.34205	3244	1288	291	17906	TRABD2B,DAB2IP,BTRC,AKAP13,SMAD6,ARRDC3,TMEM127,RMI1,IFT122,NF2,JRK,NFAM1,NRP1,NOS1,CMKLR1,PSD3,SMPD1,ARF6,GRK6,RC3H1,GPR62,GDNF,SEC14L1,UBA52,MAVS,WNT4,ICAM1,SEH1L,SMURF1,TUB,WWC2,FOXP1,EMP2,NPLOC4,PTEN,IQSEC3,YAP1,PTPN18,CAV1,PLEKHG2,DUSP19,VWA2,CSNK1D,PLEKHG4B,TFDP2,TRAF3,ARFGEF1,TRIM16,MDM4,AAK1,LURAP1,CALM3,UBE2O,INPP5B,CCR2,CBFA2T2,AGPAT1,SH3TC2,UNC5B,MUL1,MPIG6B,PDGFRB,IGSF11,MEF2C,RNF125,…
GO:BP	neuron differentiation	GO:0030182	0.00454939	2.34205	1409	1288	143	17906	AHI1,DAB2IP,YTHDF1,PPP3CB,CRTC1,CHL1,NECTIN1,NRP1,APBB2,ARF6,EEF2K,GAB2,GDNF,NSMF,WNT4,DPYSL5,RARB,MECP2,SMURF1,CTDSP1,MDGA1,ACAP3,PTEN,SLC6A4,CDH1,CSNK1D,ULK1,ARFGEF1,PBX1,SRF,SRRM4,RAB21,TCF12,VXN,CNTN1,BLOC1S4,CBFA2T2,TGIF2,UNC5B,MUL1,THRB,MEF2C,SARM1,DISP3,SCN1B,AGBL4,CAMK2A,RASGRF1,RNF157,ID4,JAG1,SEMA4B,PCARE,GFAP,STK4,GORASP1,SLIT2,CUX1,EPHB2,MAPK8IP3,PRKCA,NTN1,CDH11,EPHA8,MARK2,PAK1,NRP2…
GO:BP	cell projection morphogenesis	GO:0048858	0.0046195	2.33541	691	1288	80	17906	DAB2IP,YTHDF1,PPP3CB,CHL1,NECTIN1,NRP1,APBB2,EEF2K,GAB2,GDNF,NSMF,DPYSL5,SMURF1,PTEN,ARPIN,ULK1,SRF,RAB21,UNC5B,MUL1,SARM1,SCN1B,CAMK2A,RNF157,SEMA4B,STK4,GORASP1,SLIT2,CUX1,EPHB2,MAPK8IP3,PRKCA,NTN1,CDH11,EPHA8,MARK2,PAK1,NRP2,DPYSL2,EPHA10,MCF2,NEFH,ADCY1,ATP8A2,RET,LYPLA2,PIK3CA,BOC,BCL11B,ALS2,MAP3K13,CAPRIN2,CORO1B,CRABP2,IST1,NFASC,TWF2,TANC2,SHANK2,VAX1,EPHB3,SLC11A2,SEMA3G,MEGF8,NBL1,PLXN…
GO:BP	neuron development	GO:0048666	0.0046364	2.33382	1146	1288	120	17906	AHI1,DAB2IP,YTHDF1,PPP3CB,CRTC1,CHL1,NECTIN1,NRP1,APBB2,ARF6,EEF2K,GAB2,GDNF,NSMF,DPYSL5,MECP2,SMURF1,ACAP3,PTEN,CDH1,ULK1,ARFGEF1,SRF,SRRM4,RAB21,CNTN1,BLOC1S4,CBFA2T2,UNC5B,MUL1,THRB,MEF2C,SARM1,SCN1B,AGBL4,CAMK2A,RASGRF1,RNF157,SEMA4B,PCARE,GFAP,STK4,GORASP1,SLIT2,CUX1,EPHB2,MAPK8IP3,PRKCA,NTN1,CDH11,EPHA8,MARK2,PAK1,NRP2,DPYSL2,EPHA10,LHX6,GABRA5,STX1B,TNC,MCF2,RETREG3,NEFH,TBC1D24,ADCY1,ATP8…
GO:BP	regulation of trans-synaptic signaling	GO:0099177	0.0046364	2.33382	457	1288	58	17906	YTHDF1,PPP3CB,CRTC1,FGF14,KCNB1,SYNGR1,GDNF,RIMS3,FBXL20,NSMF,RIMS4,MECP2,SORCS2,PTEN,SLC6A4,KCNC4,CDH1,VAMP2,SRF,CALM3,CCR2,IGSF11,MEF2C,S1PR2,BTBD9,CAMK2A,RASGRF1,CACNG4,GFAP,SHISA7,EPHB2,CDH11,STX1B,GRIN2D,ADCY1,PLCB1,NF1,ASIC1,NLGN2,ATP2A2,ABR,SHANK2,MPP2,SYT12,ADIPOQ,SNCA,ABL1,SYT9,OPHN1,SLC1A3,AKAP12,JPH4,SLC24A2,NPTX1,RNF216,SYNPO,IQSEC2,RAB26
GO:BP	modulation of chemical synaptic transmission	GO:0050804	0.0046364	2.33382	456	1288	58	17906	YTHDF1,PPP3CB,CRTC1,FGF14,KCNB1,SYNGR1,GDNF,RIMS3,FBXL20,NSMF,RIMS4,MECP2,SORCS2,PTEN,SLC6A4,KCNC4,CDH1,VAMP2,SRF,CALM3,CCR2,IGSF11,MEF2C,S1PR2,BTBD9,CAMK2A,RASGRF1,CACNG4,GFAP,SHISA7,EPHB2,CDH11,STX1B,GRIN2D,ADCY1,PLCB1,NF1,ASIC1,NLGN2,ATP2A2,ABR,SHANK2,MPP2,SYT12,ADIPOQ,SNCA,ABL1,SYT9,OPHN1,SLC1A3,AKAP12,JPH4,SLC24A2,NPTX1,RNF216,SYNPO,IQSEC2,RAB26
GO:BP	positive regulation of endoplasmic reticulum unfolded protein response	GO:1900103	0.00566145	2.24707	14	1288	7	17906	DAB2IP,BAK1,PTPN2,TMEM33,ATF6,BCL2L11,ERN1
GO:BP	cell-cell adhesion	GO:0098609	0.00566145	2.24707	866	1288	95	17906	NF2,NECTIN1,RC3H1,WNT4,ICAM1,PVR,MDGA1,CCL28,EGR3,CERCAM,CAV1,ASTN1,CDH1,ADAM19,SRF,CLDN11,BLOC1S4,SPN,CCR2,IGSF11,PCDHGA12,NECTIN2,DCHS1,JAG1,IL12RB1,HLA-DQB1,CD84,ZMIZ1,PRKCA,NTN1,CDH11,PAK1,TNFRSF14,CDHR3,ITPKB,MMP24,IL6ST,FAT3,HAVCR2,PIP5K1C,FER,FSTL3,RET,PTPN2,PIK3CA,LRRC32,ALOX15,DMTN,PECAM1,PODXL,NLGN2,FOXP3,PPM1F,RUNX3,LILRB4,AKNA,NFASC,EPHB3,CLDN19,CDHR5,TENM4,TNFRSF21,CD86,ADIPOQ,PCDHGC…
GO:BP	cell adhesion	GO:0007155	0.00618325	2.20878	1440	1288	144	17906	SMAD6,CHL1,NF2,NECTIN1,NRP1,ARF6,RC3H1,WNT4,ICAM1,PVR,MDGA1,EMP2,CCL28,PTEN,EGR3,CERCAM,CAV1,ASTN1,VWA2,CDH1,ADAM19,SRF,CNTN1,CLDN11,BLOC1S4,SPN,CCR2,IGSF11,PCDHGA12,SCN1B,NECTIN2,DCHS1,JAG1,IL12RB1,CD22,HLA-DQB1,CD84,ZMIZ1,STK4,PRKCA,NTN1,CDH11,EPHA8,PAK1,TNFRSF14,NRP2,CDHR3,ITPKB,TFE3,LAMB4,MYBPC1,MMP24,IL6ST,PEAK1,PML,FAT3,TNC,NINJ1,HAVCR2,GRHL2,PIP5K1C,FER,CARMIL1,TRPM7,FSTL3,NF1,ADAM12,RET,P…
GO:BP	cell morphogenesis	GO:0000902	0.00720012	2.14266	1068	1288	112	17906	DAB2IP,YTHDF1,PPP3CB,CHL1,NECTIN1,NRP1,APBB2,EEF2K,GAB2,GDNF,NSMF,DPYSL5,ICAM1,SMURF1,TFCP2L1,PTEN,YAP1,ARPIN,VWA2,CDH1,ULK1,SRF,RAB21,PALM2-AKAP2,UNC5B,MUL1,MPIG6B,MEF2C,SARM1,SCN1B,FGD3,CAMK2A,RNF157,SEMA4B,STK4,GORASP1,SLIT2,CUX1,EPHB2,MAPK8IP3,PRKCA,NTN1,CDH11,EPHA8,MARK2,PAK1,NRP2,CDHR3,LAMB4,TAL1,DPYSL2,FRMD6,EPHA10,PEAK1,MCF2,NEFH,GRHL2,ADCY1,FER,CARMIL1,RHOQ,ATP8A2,RET,LYPLA2,TBC1D20,PIK3…
GO:BP	regulation of cell differentiation	GO:0045595	0.00722295	2.14129	1932	1288	184	17906	AHI1,DAB2IP,AKAP13,YTHDF1,SMAD6,CRTC1,NF2,NFAM1,NRP1,NOS1,CMKLR1,ARF6,EEF2K,RC3H1,TFAP2A,GDNF,ZNF609,NSMF,WNT4,RARB,MECP2,SMURF1,HOOK3,CTDSP1,ACAP3,FOXP1,EMP2,RORC,PTEN,EGR3,YAP1,CAV1,SLC6A4,CSNK1D,TRIM16,PBX1,IKZF3,SRF,RAB21,TCF12,CNTN1,CCR2,CBFA2T2,TGIF2,MUL1,THRB,MEF2C,SARM1,DISP3,TMEM176B,SCN1B,SH3PXD2B,S1PR2,CYP26B1,CAMK2A,RNF157,TP53,ID4,JAG1,IL12RB1,NFATC2,FADS1,SEMA4B,ZMIZ1,EHD2,GFAP,STK4…
GO:BP	biological adhesion	GO:0022610	0.00722295	2.14129	1447	1288	144	17906	SMAD6,CHL1,NF2,NECTIN1,NRP1,ARF6,RC3H1,WNT4,ICAM1,PVR,MDGA1,EMP2,CCL28,PTEN,EGR3,CERCAM,CAV1,ASTN1,VWA2,CDH1,ADAM19,SRF,CNTN1,CLDN11,BLOC1S4,SPN,CCR2,IGSF11,PCDHGA12,SCN1B,NECTIN2,DCHS1,JAG1,IL12RB1,CD22,HLA-DQB1,CD84,ZMIZ1,STK4,PRKCA,NTN1,CDH11,EPHA8,PAK1,TNFRSF14,NRP2,CDHR3,ITPKB,TFE3,LAMB4,MYBPC1,MMP24,IL6ST,PEAK1,PML,FAT3,TNC,NINJ1,HAVCR2,GRHL2,PIP5K1C,FER,CARMIL1,TRPM7,FSTL3,NF1,ADAM12,RET,P…
GO:BP	neuron projection morphogenesis	GO:0048812	0.00731433	2.13583	673	1288	77	17906	DAB2IP,YTHDF1,PPP3CB,CHL1,NECTIN1,NRP1,APBB2,EEF2K,GAB2,GDNF,NSMF,DPYSL5,SMURF1,PTEN,ULK1,SRF,RAB21,UNC5B,MUL1,SARM1,SCN1B,CAMK2A,RNF157,SEMA4B,STK4,GORASP1,SLIT2,CUX1,EPHB2,MAPK8IP3,PRKCA,NTN1,CDH11,EPHA8,MARK2,PAK1,NRP2,DPYSL2,EPHA10,MCF2,NEFH,ADCY1,ATP8A2,RET,LYPLA2,PIK3CA,BOC,BCL11B,ALS2,MAP3K13,CAPRIN2,CRABP2,IST1,NFASC,TWF2,TANC2,SHANK2,VAX1,EPHB3,SLC11A2,SEMA3G,MEGF8,NBL1,PLXNA1,BRSK2,ABL1…
GO:BP	long-term synaptic potentiation	GO:0060291	0.00846403	2.07242	87	1288	18	17906	YTHDF1,CRTC1,MECP2,PTEN,VAMP2,IGSF11,GFAP,SHISA7,EPHB2,GRIN2D,ADCY1,NF1,SHANK2,MPP2,SYT12,SNCA,ABL1,SLC24A2
GO:BP	cellular component morphogenesis	GO:0032989	0.011358	1.9447	1177	1288	120	17906	DAB2IP,AKAP13,YTHDF1,PPP3CB,CHL1,NECTIN1,NRP1,APBB2,EEF2K,GAB2,GDNF,NSMF,DPYSL5,ICAM1,SMURF1,TFCP2L1,PTEN,YAP1,ARPIN,VWA2,CDH1,ULK1,SRF,RAB21,TCAP,PALM2-AKAP2,UNC5B,MUL1,MPIG6B,PDGFRB,MEF2C,SARM1,SCN1B,NECTIN2,FGD3,CAMK2A,RNF157,SEMA4B,STK4,GORASP1,SLIT2,CUX1,EPHB2,MAPK8IP3,PRKCA,NTN1,CDH11,EPHA8,MARK2,PAK1,NRP2,CDHR3,LAMB4,TAL1,DPYSL2,FRMD6,EPHA10,PEAK1,MCF2,NEFH,GRHL2,ADCY1,FER,CARMIL1,RHOQ,ATP…
GO:BP	regulation of neuron differentiation	GO:0045664	0.0116881	1.93226	684	1288	77	17906	DAB2IP,YTHDF1,CRTC1,NRP1,ARF6,EEF2K,NSMF,RARB,SMURF1,CTDSP1,ACAP3,PTEN,SLC6A4,CSNK1D,PBX1,SRF,RAB21,TCF12,CNTN1,CBFA2T2,TGIF2,MUL1,THRB,MEF2C,SARM1,DISP3,SCN1B,RNF157,ID4,JAG1,SEMA4B,GFAP,GORASP1,SLIT2,CUX1,EPHB2,MAPK8IP3,NTN1,MARK2,PAK1,S1PR5,DPYSL2,STX1B,MCF2,RETREG3,ATP8A2,P3H1,GPR37L1,RET,ALK,BCL11B,CASZ1,MAP3K13,CAPRIN2,CRABP2,IST1,TWF2,TANC2,SHANK2,EPHB3,SEMA3G,MEGF8,NBL1,HDAC2,PLXNA1,BRSK2…
GO:BP	regulation of Ras protein signal transduction	GO:0046578	0.0130062	1.88585	243	1288	35	17906	DAB2IP,AKAP13,NRP1,PSD3,ARF6,IQSEC3,PLEKHG2,PLEKHG4B,ARFGEF1,PDGFRB,FGD3,RASGRF1,EPHB2,ITPKB,MCF2,FOXM1,NF1,STAMBP,FLCN,ALS2,SCAI,CYTH3,ABR,RASA4,ARPP19,SPATA13,ARHGEF12,ABL1,OPHN1,RAPGEF1,HEG1,IQSEC2,GPR55,ARHGEF9,RALGPS1
GO:BP	cell morphogenesis involved in neuron differentiation	GO:0048667	0.0139988	1.85391	611	1288	70	17906	YTHDF1,PPP3CB,CHL1,NECTIN1,NRP1,APBB2,EEF2K,GAB2,GDNF,NSMF,DPYSL5,PTEN,ULK1,SRF,RAB21,UNC5B,MEF2C,SARM1,SCN1B,CAMK2A,SEMA4B,GORASP1,SLIT2,CUX1,EPHB2,MAPK8IP3,PRKCA,NTN1,CDH11,EPHA8,MARK2,PAK1,NRP2,DPYSL2,EPHA10,MCF2,NEFH,ADCY1,ATP8A2,RET,LYPLA2,PIK3CA,BOC,BCL11B,ALS2,MAP3K13,CAPRIN2,CRABP2,IST1,NFASC,TWF2,TANC2,SHANK2,VAX1,EPHB3,SLC11A2,SEMA3G,MEGF8,PLXNA1,BRSK2,ABL1,OPHN1,SLC1A3,PDLIM5,DRAXIN,SK…
GO:BP	cell junction assembly	GO:0034329	0.0146841	1.83315	245	1288	35	17906	NRP1,WNT4,PTEN,CAV1,CDH1,SRF,CLDN11,MTDH,PRKCA,CDH11,CDHR3,PEAK1,GRHL2,PIP5K1C,CD151,TLN2,FLCN,DMTN,PECAM1,ARHGAP6,GJC1,PPM1F,NFASC,GJD3,CLDN19,ABL1,CORO1C,OPHN1,RAPGEF1,HEG1,RUNX1,TNS1,SLK,CLASP1,RHOC
GO:BP	regulation of multicellular organismal process	GO:0051239	0.0149335	1.82584	3356	1288	294	17906	AHI1,DAB2IP,YTHDF1,SMAD6,ZNF322,ARRDC3,CRTC1,GPI,IFT122,KCNK2,NF2,RAB11FIP3,KDM2B,NECTIN1,NFAM1,NRP1,NOS1,LRRTM3,CMKLR1,ARF6,PLEKHM1,EEF2K,RC3H1,TFAP2A,GDNF,SEC14L1,KPNA6,ZNF609,MAVS,NSMF,ANGPT4,WNT4,RARB,MECP2,ICAM1,HCN4,SMURF1,HOOK3,IGF2BP1,MAPK13,CTDSP1,MDGA1,WWC2,ACAP3,FOXP1,EMP2,TRPC1,NPLOC4,PTEN,EGR3,YAP1,CAV1,P2RY2,CARD17,SLC6A4,CSNK1D,TRAF3,TRIM16,PBX1,IKZF3,SRF,SLC25A12,RAB21,TCF12,TNFRS…
GO:BP	plasma membrane bounded cell projection organization	GO:0120036	0.0157736	1.80207	1539	1288	149	17906	AHI1,DAB2IP,YTHDF1,PPP3CB,CRTC1,CHL1,IFT122,NECTIN1,NRP1,APBB2,ARF6,PLEKHM1,EEF2K,TCTN3,GAB2,GDNF,NSMF,CCP110,DPYSL5,MECP2,ICAM1,SMURF1,TUB,ACAP3,EMP2,PTEN,CAV1,ARPIN,BBS5,CDH1,CSNK1D,ULK1,ARFGEF1,SRF,NDE1,RAB21,CNTN1,BLOC1S4,CBFA2T2,BBS1,UNC5B,MUL1,MEF2C,SARM1,SCN1B,FAM98A,S1PR2,IFT57,NECTIN2,FGD3,CAMK2A,RASGRF1,RNF157,SEMA4B,PPP1R16B,GFAP,STK4,GORASP1,SLIT2,CUX1,EPHB2,MAPK8IP3,PRKCA,NTN1,CDH11,…
GO:BP	maintenance of postsynaptic specialization structure	GO:0098880	0.0157736	1.80207	8	1288	5	17906	ARF6,SHANK2,MPP2,OPHN1,DLG2
GO:BP	positive regulation of cellular metabolic process	GO:0031325	0.0157736	1.80207	3415	1288	298	17906	AHI1,TRABD2B,DAB2IP,BTRC,AKAP13,YTHDF1,PPP3CB,SMAD6,LARP1,CREB5,ARRDC3,CRTC1,ARNT2,CCNT1,NRP1,NOS1,LRRTM3,FUS,RYBP,SMPD1,DDX11,HIVEP3,RC3H1,TFAP2A,GDNF,UBA52,KPNA6,ZNF609,MAVS,NSMF,ANGPT4,WNT4,RARB,MECP2,ICAM1,SPSB4,SMURF1,CLSPN,SPRTN,EMP2,RORC,PTEN,EGR3,YAP1,EPC1,CAV1,IKZF2,DUSP19,CDH1,FASTKD2,CSNK1D,ULK1,TFDP2,TRAF3,ARFGEF1,TRIM16,PBX1,STN1,NFIC,CYCS,IKZF3,SRF,SLC25A12,TCF12,TNFRSF8,CNTN1,CALM3…
GO:BP	positive regulation of signaling	GO:0023056	0.0157736	1.80207	1907	1288	179	17906	DAB2IP,AKAP13,YTHDF1,PPP3CB,CRTC1,JRK,NFAM1,NRP1,NOS1,RC3H1,GPR62,RIMS3,UBA52,MAVS,RIMS4,MECP2,ICAM1,SEH1L,FOXP1,EMP2,PTEN,YAP1,CAV1,DUSP19,CSNK1D,VAMP2,TFDP2,TRAF3,ARFGEF1,TRIM16,AAK1,LURAP1,CALM3,UBE2O,CCR2,AGPAT1,UNC5B,MUL1,PDGFRB,IGSF11,MEF2C,IL26,SARM1,S1PR2,TPD52L1,PTGIS,NECTIN2,RASGRF1,TP53,CCL22,JAG1,MYRIP,GRIP2,TNFRSF19,ZMIZ1,CACNG4,RNF207,GFAP,STK4,TRAF7,MTDH,FGF1,SHISA7,EPHB2,MAPK8IP3,…
GO:BP	cell-cell signaling	GO:0007267	0.0157736	1.80207	1699	1288	162	17906	TRABD2B,DAB2IP,BTRC,YTHDF1,PPP3CB,CRTC1,FGF14,KCNB1,RAB11FIP3,JRK,NRP1,NOS1,SYNGR1,GRK6,GDNF,RIMS3,UBA52,FBXL20,NSMF,GABRA1,WNT4,RIMS4,MECP2,HCN4,SMURF1,SORCS2,PTEN,EGR3,YAP1,CAV1,SLC6A4,KCNC4,CDH1,KCNQ2,CSNK1D,VAMP2,DHH,SRF,CALM3,SSTR5,TRIM9,GABRA3,CCR2,IGSF11,MEF2C,IL26,SCN1B,S1PR2,BTBD9,CAMK2A,RASGRF1,CCL22,MYRIP,FADS1,JADE1,CACNG4,RNF207,GFAP,STK4,OTULIN,SHISA7,EPHB2,PRKCA,CDH11,MARK2,CDHR3,K…
GO:BP	positive regulation of cell communication	GO:0010647	0.0174441	1.75835	1900	1288	178	17906	DAB2IP,AKAP13,YTHDF1,PPP3CB,CRTC1,JRK,NFAM1,NRP1,NOS1,RC3H1,GPR62,RIMS3,UBA52,MAVS,RIMS4,MECP2,ICAM1,SEH1L,FOXP1,EMP2,PTEN,YAP1,CAV1,DUSP19,CSNK1D,VAMP2,TFDP2,TRAF3,ARFGEF1,TRIM16,AAK1,LURAP1,CALM3,UBE2O,CCR2,AGPAT1,UNC5B,MUL1,PDGFRB,IGSF11,MEF2C,IL26,SARM1,S1PR2,TPD52L1,PTGIS,NECTIN2,RASGRF1,TP53,CCL22,JAG1,MYRIP,GRIP2,TNFRSF19,ZMIZ1,CACNG4,RNF207,GFAP,STK4,TRAF7,MTDH,FGF1,SHISA7,EPHB2,MAPK8IP3,…
GO:BP	system development	GO:0048731	0.0213921	1.66975	5020	1288	419	17906	TMEM41B,AHI1,DAB2IP,BTRC,AKAP13,YTHDF1,PPP3CB,SMAD6,ARRDC3,CRTC1,SEC63,FGF14,CHL1,IFT122,HOXA13,KCNK2,NF2,KDM2B,ARNT2,NECTIN1,NFAM1,NRP1,APBB2,NOS1,LRRTM3,CMKLR1,SMPD1,ARF6,EEF2K,HIVEP3,GAB2,RC3H1,TFAP2A,AQP2,GDNF,DCTN5,ZNF609,NSMF,GABRA1,KCNC1,ANGPT4,WNT4,DPYSL5,RARB,MECP2,SRR,ICAM1,FOXN3,SMURF1,HOOK3,TUB,IGF2BP1,CTDSP1,PRELP,RD3,MDGA1,ACAP3,FOXP1,EMP2,RORC,TFCP2L1,PTEN,EGR3,YAP1,EPC1,CAV1,ASTN1…
GO:BP	cell projection organization	GO:0030030	0.0221839	1.65396	1578	1288	151	17906	AHI1,DAB2IP,YTHDF1,PPP3CB,CRTC1,CHL1,IFT122,NECTIN1,NRP1,APBB2,ARF6,PLEKHM1,EEF2K,TCTN3,GAB2,GDNF,NSMF,CCP110,DPYSL5,MECP2,ICAM1,SMURF1,TUB,ACAP3,EMP2,PTEN,CAV1,ARPIN,BBS5,CDH1,CSNK1D,ULK1,ARFGEF1,SRF,NDE1,RAB21,CNTN1,BLOC1S4,CBFA2T2,BBS1,UNC5B,MUL1,MEF2C,SARM1,SCN1B,FAM98A,S1PR2,IFT57,NECTIN2,FGD3,CAMK2A,RASGRF1,RNF157,PRICKLE3,SEMA4B,PPP1R16B,GFAP,STK4,GORASP1,SLIT2,CUX1,EPHB2,MAPK8IP3,PRKCA,NT…
GO:BP	regulation of cell projection organization	GO:0031344	0.0225191	1.64745	704	1288	77	17906	DAB2IP,YTHDF1,CRTC1,NRP1,ARF6,PLEKHM1,EEF2K,NSMF,CCP110,ICAM1,SMURF1,ACAP3,PTEN,CAV1,ARPIN,SRF,RAB21,CNTN1,CBFA2T2,MUL1,MEF2C,SARM1,SCN1B,FAM98A,RNF157,SEMA4B,PPP1R16B,GFAP,GORASP1,SLIT2,CUX1,EPHB2,NTN1,MARK2,PAK1,DPYSL2,STX1B,TCHP,MCF2,RETREG3,FER,CARMIL1,RHOQ,ATP8A2,P3H1,RET,ALK,DMTN,MAP3K13,PODXL,CAPRIN2,CORO1B,CRABP2,IST1,TWF2,TANC2,SHANK2,CEP97,EPHB3,ESPN,SEMA3G,MEGF8,CDHR5,PROM2,HDAC2,PLXNA…
GO:BP	regulation of biological quality	GO:0065008	0.0227864	1.64232	4156	1288	353	17906	DAB2IP,BTRC,YTHDF1,PPP3CB,LARP1,ARRDC3,CRTC1,RMI1,FGF14,GPI,KCNB1,KCNK2,NF2,RAB11FIP3,PHF21A,NECTIN1,NRP1,SSH2,NOS1,LRRTM3,CMKLR1,FUS,SYNGR1,ARF6,PLEKHM1,CACNA1I,EEF2K,ATP8A1,RC3H1,AQP2,GDNF,RIMS3,PRND,UBA52,FBXL20,NSMF,GABRA1,KCNC1,WNT4,RIMS4,H6PD,PDK1,MECP2,ICAM1,HCN4,TUB,IGF2BP1,MDGA1,SORCS2,EMP2,TRPC1,CCL28,PTEN,YAP1,CAV1,PLEKHH2,P2RY2,PLEKHG2,ARPIN,SLC6A4,KCNC4,TLCD2,VAMP2,TFDP2,ALDH7A1,ARFG…
GO:BP	anatomical structure morphogenesis	GO:0009653	0.0227864	1.64232	2820	1288	250	17906	AHI1,DAB2IP,BTRC,AKAP13,YTHDF1,PPP3CB,SMAD6,GPI,CHL1,IFT122,NF2,KDM2B,NECTIN1,NRP1,APBB2,NOS1,EEF2K,GAB2,RC3H1,TFAP2A,GDNF,NSMF,ANGPT4,WNT4,DPYSL5,RARB,MECP2,ICAM1,FOXN3,SMURF1,FOXP1,EMP2,TFCP2L1,PTEN,EGR3,YAP1,PTPN18,CAV1,ARPIN,SLC6A4,BBS5,VWA2,CDH1,ULK1,PBX1,MDM4,NFIC,SRF,RAB21,TCAP,CALCRL,PALM2-AKAP2,MMP15,CCR2,TGIF2,UNC5B,MUL1,MPIG6B,PDGFRB,THRB,MEF2C,SLC24A4,PHACTR4,SARM1,TMEM176B,SCN1B,SH3P…
GO:BP	regulation of plasma membrane bounded cell projection organization	GO:0120035	0.0227864	1.64232	694	1288	76	17906	DAB2IP,YTHDF1,CRTC1,NRP1,ARF6,PLEKHM1,EEF2K,NSMF,CCP110,ICAM1,SMURF1,ACAP3,PTEN,CAV1,ARPIN,SRF,RAB21,CNTN1,CBFA2T2,MUL1,MEF2C,SARM1,SCN1B,FAM98A,RNF157,SEMA4B,PPP1R16B,GFAP,GORASP1,SLIT2,CUX1,EPHB2,NTN1,MARK2,PAK1,DPYSL2,STX1B,TCHP,MCF2,RETREG3,FER,CARMIL1,RHOQ,ATP8A2,P3H1,RET,ALK,DMTN,MAP3K13,PODXL,CAPRIN2,CORO1B,CRABP2,IST1,TWF2,TANC2,SHANK2,CEP97,EPHB3,ESPN,SEMA3G,MEGF8,CDHR5,HDAC2,PLXNA1,BRSK…
GO:BP	positive regulation of nitrogen compound metabolic process	GO:0051173	0.0240494	1.6189	3248	1288	283	17906	AHI1,TRABD2B,DAB2IP,BTRC,AKAP13,YTHDF1,PPP3CB,SMAD6,LARP1,CREB5,ARRDC3,CRTC1,ARNT2,CCNT1,NRP1,NOS1,LRRTM3,FUS,RYBP,SMPD1,DDX11,HIVEP3,RC3H1,TFAP2A,GDNF,UBA52,KPNA6,ZNF609,MAVS,NSMF,ANGPT4,WNT4,RARB,MECP2,ICAM1,SPSB4,SMURF1,CLSPN,SPRTN,EMP2,RORC,PTEN,EGR3,YAP1,EPC1,CAV1,IKZF2,DUSP19,CDH1,FASTKD2,CSNK1D,TFDP2,TRAF3,ARFGEF1,TRIM16,PBX1,NFIC,CYCS,IKZF3,SRF,SLC25A12,TCF12,TNFRSF8,CNTN1,CALM3,PHF1,HLTF…
GO:BP	regulation of transport	GO:0051049	0.0275315	1.56017	1947	1288	180	17906	AHI1,PPP3CB,SAR1A,FGF14,GPI,KCNB1,RAB11FIP3,NRP1,NOS1,ARF6,CACNA1I,EEF2K,ATP8A1,GAB2,GDNF,RIMS3,FBXL20,MAVS,KCNC1,RIMS4,ICAM1,HCN4,TUB,FOXP1,TRPC1,PTEN,MLC1,CAV1,P2RY2,CARD17,SLC6A4,KCNC4,CDH1,KCNQ2,VAMP2,TFDP2,TRIM16,RAB21,AAK1,CNTN1,CALM3,NKAIN1,SSTR5,TRIM9,XPO4,CCR2,SH3TC2,MUL1,PDGFRB,MEF2C,IL26,DISP3,SCN1B,BTBD9,CAMK2A,RASGRF1,TP53,PTPN14,CD22,IL16,MYRIP,CD84,EHD2,CACNG4,RNF207,GFAP,REM1,SHIS…
GO:BP	signaling	GO:0023052	0.0303545	1.51778	6772	1288	547	17906	AHI1,TRABD2B,DAB2IP,BTRC,AKAP13,YTHDF1,FMOD,PPP3CB,SMAD6,LARP1,ARRDC3,TMEM127,CRTC1,RMI1,FGF14,GPI,KCNB1,CHL1,IFT122,KCNK2,NF2,RAB11FIP3,JRK,NFAM1,NRP1,APBB2,NOS1,CMKLR1,SYNGR1,PSD3,SMPD1,ARF6,PLEKHM1,CACNA1I,DDX11,TCTN3,GAB2,GRK6,RC3H1,GPR62,GDNF,RIMS3,TAS1R3,SEC14L1,UBA52,FBXL20,MAVS,NSMF,GABRA1,ANGPT4,WNT4,RIMS4,DPYSL5,RARB,SOGA1,GPR26,PDK1,MECP2,ICAM1,HCN4,SEH1L,SPSB4,SMURF1,TUB,MAPK13,IL17RE…
GO:BP	cation transmembrane transport	GO:0098655	0.0316859	1.49913	900	1288	93	17906	FGF14,KCNB1,KCNK2,ORAI2,SLC17A5,NOS1,CACNA1I,ATP8A1,KCNC1,SLC36A2,HCN4,TRPC1,ABCB8,PTEN,CAV1,KCNC4,KCNQ2,VAMP2,CALM3,CCR2,SLC46A1,MEF2C,SLC24A4,SCN1B,RASGRF1,SLC7A5,CACNG4,RNF207,REM1,SHISA7,EPHB2,TMEM37,KCNQ3,GRIN2D,CLCN3,TRPM7,MICU3,PLCB1,FAM155B,KCNIP1,SLC38A3,ASIC1,PKD1L2,PDE4D,GSG1L,SLC9A9,KCNA5,KCNJ16,NDUFA4,SLC39A1,PLCH2,PPIF,SLC30A6,NLGN2,ATP2A2,SCNN1G,SLC12A4,ATP6V1A,LETM1,SLC25A23,SLC12…
GO:BP	neuron projection development	GO:0031175	0.0316859	1.49913	1017	1288	103	17906	DAB2IP,YTHDF1,PPP3CB,CRTC1,CHL1,NECTIN1,NRP1,APBB2,ARF6,EEF2K,GAB2,GDNF,NSMF,DPYSL5,MECP2,SMURF1,ACAP3,PTEN,CDH1,ULK1,ARFGEF1,SRF,RAB21,CNTN1,BLOC1S4,CBFA2T2,UNC5B,MUL1,MEF2C,SARM1,SCN1B,CAMK2A,RASGRF1,RNF157,SEMA4B,GFAP,STK4,GORASP1,SLIT2,CUX1,EPHB2,MAPK8IP3,PRKCA,NTN1,CDH11,EPHA8,MARK2,PAK1,NRP2,DPYSL2,EPHA10,STX1B,TNC,MCF2,RETREG3,NEFH,TBC1D24,ADCY1,ATP8A2,P3H1,RET,LYPLA2,ALK,PIK3CA,BOC,BCL11B…
GO:BP	regulation of localization	GO:0032879	0.0316859	1.49913	2942	1288	258	17906	AHI1,DAB2IP,YTHDF1,PPP3CB,SAR1A,FGF14,GPI,KCNB1,NF2,RAB11FIP3,NRP1,SSH2,NOS1,CMKLR1,ARF6,CACNA1I,EEF2K,ATP8A1,GAB2,GDNF,RIMS3,ZNF609,FBXL20,MAVS,NSMF,KCNC1,ANGPT4,WNT4,RIMS4,MECP2,ICAM1,HCN4,TUB,FOXP1,EMP2,TRPC1,CCL28,PTEN,CPNE3,MLC1,CAV1,P2RY2,CARD17,ARPIN,SLC6A4,KCNC4,CDH1,KCNQ2,VAMP2,TFDP2,TRIM16,SRF,RAB21,AAK1,CNTN1,CALM3,ABHD2,NKAIN1,SSTR5,TRIM9,XPO4,SPN,CCR2,SH3TC2,MUL1,PDGFRB,MEF2C,IL26,DI…
GO:BP	regulation of cell morphogenesis involved in differentiation	GO:0010769	0.0322007	1.49213	311	1288	40	17906	YTHDF1,NRP1,EEF2K,NSMF,PTEN,SRF,RAB21,SARM1,SEMA4B,GORASP1,SLIT2,CUX1,EPHB2,NTN1,MARK2,PAK1,DPYSL2,MCF2,CARMIL1,RET,DMTN,MAP3K13,CAPRIN2,CRABP2,IST1,TWF2,TANC2,EPHB3,SEMA3G,MEGF8,PLXNA1,BRSK2,ABL1,CORO1C,MPL,CASS4,PDLIM5,DRAXIN,SKIL,ULK2
GO:BP	regulation of small GTPase mediated signal transduction	GO:0051056	0.0322007	1.49213	342	1288	43	17906	DAB2IP,AKAP13,NRP1,PSD3,ARF6,IQSEC3,PLEKHG2,PLEKHG4B,ARFGEF1,INPP5B,PDGFRB,FGD3,RASGRF1,SLIT2,EPHB2,ITPKB,MCF2,RHOQ,FOXM1,NF1,STAMBP,FLCN,ALS2,ARHGAP6,SCAI,CYTH3,RALGAPA2,ABR,RASA4,ARPP19,SPATA13,ARHGEF12,ABL1,OPHN1,RAPGEF1,ARHGAP26,HEG1,IQSEC2,GPR55,ARHGEF9,RALGPS1,RHOC,ARHGAP28
GO:BP	cell communication	GO:0007154	0.033673	1.47272	6798	1288	548	17906	AHI1,TRABD2B,DAB2IP,BTRC,AKAP13,YTHDF1,FMOD,PPP3CB,SMAD6,LARP1,ARRDC3,TMEM127,CRTC1,RMI1,FGF14,GPI,KCNB1,CHL1,IFT122,KCNK2,NF2,RAB11FIP3,JRK,NFAM1,NRP1,APBB2,NOS1,CMKLR1,SYNGR1,PSD3,SMPD1,ARF6,PLEKHM1,CACNA1I,DDX11,TCTN3,GAB2,GRK6,RC3H1,AQP2,GPR62,GDNF,RIMS3,TAS1R3,SEC14L1,UBA52,FBXL20,MAVS,NSMF,GABRA1,ANGPT4,WNT4,RIMS4,DPYSL5,RARB,SOGA1,GPR26,PDK1,MECP2,ICAM1,HCN4,SEH1L,SPSB4,SMURF1,TUB,MAPK13,I…
GO:BP	cellular response to calcium ion	GO:0071277	0.035518	1.44955	84	1288	16	17906	FUS,EEF2K,CPNE3,MEF2C,ITPKB,ADCY1,SYT13,ALOX15,DMTN,PPIF,SLC25A23,RASA4,SYT12,JUND,SYT9,KCNH1
GO:BP	positive regulation of synaptic transmission	GO:0050806	0.0387	1.41229	165	1288	25	17906	YTHDF1,CRTC1,RIMS3,RIMS4,MECP2,PTEN,VAMP2,CCR2,IGSF11,GFAP,SHISA7,EPHB2,STX1B,GRIN2D,ADCY1,NF1,NLGN2,SHANK2,MPP2,SYT12,SNCA,ABL1,SYT9,SLC1A3,SLC24A2
GO:BP	regulation of developmental process	GO:0050793	0.0400724	1.39715	2779	1288	244	17906	AHI1,DAB2IP,AKAP13,YTHDF1,SMAD6,ZNF322,CRTC1,IFT122,KCNK2,NF2,KDM2B,NECTIN1,NFAM1,NRP1,NOS1,LRRTM3,CMKLR1,ARF6,EEF2K,RC3H1,TFAP2A,GDNF,ZNF609,NSMF,ANGPT4,WNT4,RARB,MECP2,ICAM1,SMURF1,HOOK3,CTDSP1,MDGA1,WWC2,ACAP3,FOXP1,EMP2,RORC,PTEN,EGR3,YAP1,CAV1,ARPIN,SLC6A4,CSNK1D,TRIM16,PBX1,IKZF3,SRF,SLC25A12,RAB21,TCF12,CNTN1,PLAC8,PALM2-AKAP2,CCR2,CBFA2T2,TGIF2,MUL1,PDGFRB,THRB,MEF2C,SARM1,DISP3,TMEM176B,…
GO:BP	axonogenesis	GO:0007409	0.0400724	1.39715	487	1288	56	17906	YTHDF1,PPP3CB,CHL1,NECTIN1,NRP1,APBB2,GAB2,GDNF,DPYSL5,PTEN,ULK1,SRF,RAB21,UNC5B,SCN1B,SEMA4B,SLIT2,EPHB2,MAPK8IP3,PRKCA,NTN1,CDH11,EPHA8,MARK2,PAK1,NRP2,DPYSL2,EPHA10,MCF2,NEFH,ADCY1,ATP8A2,RET,LYPLA2,PIK3CA,BOC,BCL11B,ALS2,MAP3K13,CRABP2,IST1,NFASC,TWF2,VAX1,EPHB3,SEMA3G,MEGF8,PLXNA1,BRSK2,ABL1,OPHN1,DRAXIN,SKIL,ULK2,NPTX1,NUMB
GO:BP	cell-cell junction organization	GO:0045216	0.0415535	1.38139	195	1288	28	17906	NF2,NECTIN1,ARF6,PVR,CAV1,CDH1,SRF,CLDN11,NECTIN2,MTDH,PRKCA,CDH11,CDHR3,GRHL2,PIP5K1C,TLN2,FLCN,PECAM1,NLGN2,GJC1,NFASC,GJD3,CLDN19,HEG1,NUMB,RUNX1,CCM2,RHOC
GO:BP	maintenance of postsynaptic density structure	GO:0099562	0.0416176	1.38072	6	1288	4	17906	ARF6,SHANK2,MPP2,DLG2
GO:BP	positive regulation of macromolecule metabolic process	GO:0010604	0.0419464	1.37731	3442	1288	295	17906	AHI1,TRABD2B,DAB2IP,BTRC,AKAP13,YTHDF1,PPP3CB,SMAD6,LARP1,CREB5,ARRDC3,CRTC1,ARNT2,CCNT1,NRP1,NOS1,LRRTM3,FUS,RYBP,SMPD1,DDX11,HIVEP3,RC3H1,TFAP2A,GDNF,UBA52,KPNA6,ZNF609,MAVS,NSMF,ANGPT4,WNT4,RARB,MECP2,ICAM1,SPSB4,SMURF1,IGF2BP1,CLSPN,SPRTN,EMP2,RORC,PTEN,EGR3,YAP1,EPC1,CAV1,IKZF2,SLC6A4,DUSP19,CDH1,FASTKD2,CSNK1D,TFDP2,TRAF3,ARFGEF1,TRIM16,PBX1,STN1,ADAM19,NFIC,CYCS,IKZF3,SRF,TCF12,TNFRSF8,CNT…
GO:BP	cell surface receptor signaling pathway	GO:0007166	0.0427162	1.36941	3197	1288	276	17906	AHI1,TRABD2B,DAB2IP,BTRC,FMOD,PPP3CB,SMAD6,KCNB1,IFT122,NF2,JRK,NFAM1,NRP1,CMKLR1,TCTN3,GAB2,GRK6,RC3H1,GDNF,UBA52,MAVS,ANGPT4,WNT4,SOGA1,MECP2,ICAM1,SMURF1,IL17REL,FOXP1,EMP2,RORC,PTEN,YAP1,CPNE3,PTPN18,CAV1,P2RY2,COL4A5,VWA2,CSNK1D,DHH,TRAF3,PBX1,AAK1,TNFRSF8,CNTN1,UBE2O,IFI35,CALCRL,CCR2,CBFA2T2,AGPAT1,SH3TC2,TGIF2,UNC5B,MUL1,MPIG6B,PDGFRB,IGSF11,MEF2C,SHCBP1,PHACTR4,IL26,DISP3,S1PR2,KLRD1,IFT…
GO:BP	positive regulation of cell differentiation	GO:0045597	0.0473678	1.32452	1022	1288	102	17906	AHI1,DAB2IP,CRTC1,NF2,NRP1,CMKLR1,EEF2K,GDNF,ZNF609,NSMF,WNT4,RARB,SMURF1,PTEN,EGR3,CSNK1D,TRIM16,SRF,RAB21,TCF12,CNTN1,CCR2,CBFA2T2,TGIF2,MUL1,MEF2C,SCN1B,SH3PXD2B,S1PR2,CYP26B1,RNF157,JAG1,IL12RB1,NFATC2,ZMIZ1,EHD2,GFAP,STK4,SLIT2,CUX1,EPHB2,MAPK8IP3,PRKCA,NTN1,MARK2,PAK1,ITPKB,TAL1,IL6ST,RETREG3,ACVR2A,CARMIL1,PLCB1,ATP8A2,P3H1,RET,ALK,PPARGC1B,BOC,GHR,DMTN,MAP3K13,CAPRIN2,SPEN,FOXP3,CRABP2,RU…
GO:BP	regulation of vesicle-mediated transport	GO:0060627	0.0478606	1.32002	559	1288	62	17906	AHI1,PPP3CB,SAR1A,FGF14,KCNB1,NRP1,ARF6,CACNA1I,EEF2K,GAB2,RIMS3,FBXL20,RIMS4,TUB,PTEN,CAV1,VAMP2,RAB21,AAK1,CALM3,TRIM9,CCR2,BTBD9,CAMK2A,CD22,CD84,EHD2,TSG101,EXPH5,STX1B,SAR1B,ADCY1,FER,TBC1D20,SYT13,CD151,AKT2,APELA,ALOX15,GSG1L,NLGN2,ATP2A2,ABR,DNAJC5,SYT12,PROM2,ADIPOQ,SNCA,BRSK2,ABL1,SYT9,OPHN1,RAPGEF1,NDRG4,RAB3D,LMAN2,NUMB,HIP1,C12ORF4,CAV3,CLASP1,RAB26
GO:BP	regulation of cellular localization	GO:0060341	0.0483151	1.31592	823	1288	85	17906	PPP3CB,SAR1A,KCNB1,NF2,NOS1,ARF6,GAB2,MAVS,TRPC1,PTEN,MLC1,CAV1,CDH1,VAMP2,TFDP2,RAB21,CALM3,XPO4,SH3TC2,NSFL1C,CAMK2A,TP53,PTPN14,TMBIM1,CD84,EHD2,SHISA7,EPHB2,GNL3L,TSG101,PAK1,SEC16A,BORCS5,PML,RAB11FIP2,NEFH,WWC1,BIRC5,SAR1B,BAK1,FER,RHOQ,NF1,ATG13,TBC1D20,PPM1A,PDE4D,AKT2,FLCN,DMTN,CHRM1,GSG1L,GAS8,NLGN2,MIEF1,NUTF2,PPM1F,CRIPT,LILRB4,DERL2,ADIPOQ,SNCA,CD247,BRSK2,REEP2,ABL1,OPHN1,NDRG4,STOM…
GO:BP	dephosphorylation	GO:0016311	0.0485654	1.31367	493	1288	56	17906	BTRC,PPP3CB,SSH2,SMPD1,LHPP,NSMF,PPP2R2B,CTDSP1,PTEN,PTPN18,DUSP19,ACP6,CYCS,CALM3,INPP5B,PPP6R1,SGPP2,PDGFRB,SLC7A14,MEF2C,PHACTR4,PTPN14,PHACTR2,PPP1R1A,PPP1R16B,MYO1D,NT5DC3,MGAT5,TIMM50,NANP,ELFN2,MTMR3,PTP4A3,GPATCH2,PTPN2,PPM1A,PPARGC1B,PTPN5,G6PC3,FCRL3,PPP2R5D,PDP2,PPP4R1,PPM1F,PFKFB3,NT5C1B-RDH14,ARPP19,INPP5D,THTPA,PLPPR2,CABIN1,DLG2,PGAM5,G6PC2,PPM1D,G6PC
GO:BP	positive regulation of metabolic process	GO:0009893	0.0487294	1.31221	3742	1288	317	17906	AHI1,TRABD2B,DAB2IP,BTRC,AKAP13,YTHDF1,PPP3CB,SMAD6,LARP1,CREB5,ARRDC3,CRTC1,ARNT2,CCNT1,NRP1,NOS1,LRRTM3,CMKLR1,FUS,RYBP,SMPD1,DDX11,HIVEP3,RC3H1,TFAP2A,GDNF,UBA52,KPNA6,ZNF609,MAVS,NSMF,ANGPT4,WNT4,RARB,MECP2,ICAM1,SPSB4,SMURF1,IGF2BP1,CLSPN,SPRTN,EMP2,RORC,PTEN,EGR3,YAP1,EPC1,CAV1,IKZF2,SLC6A4,DUSP19,CDH1,FASTKD2,CSNK1D,ULK1,TFDP2,TRAF3,ARFGEF1,TRIM16,PBX1,STN1,ADAM19,NFIC,CYCS,IKZF3,SRF,SLC25…
GO:BP	cation transport	GO:0006812	0.0487294	1.31221	1205	1288	117	17906	FGF14,KCNB1,KCNK2,NECTIN1,ORAI2,SLC17A5,NOS1,CACNA1I,ATP8A1,GDNF,SEC14L1,KCNC1,SLC36A2,ICAM1,HCN4,TRPC1,ABCB8,PTEN,CAV1,SLC6A4,KCNC4,KCNQ2,VAMP2,SLC4A8,CNTN1,CALM3,NKAIN1,CALCRL,SLC22A14,CCR2,PDGFRB,SLC46A1,MEF2C,SLC24A4,SCN1B,CAMK2A,RASGRF1,SLC7A5,IL16,CD84,CACNG4,RNF207,REM1,SHISA7,EPHB2,TMEM37,SLC23A2,SLC6A17,KCNQ3,PML,GRIN2D,BAK1,CLCN3,TPT1,TRPM7,MICU3,PLCB1,FAM155B,KCNIP1,SLC38A3,ASIC1,PKD1L…
GO:BP	head development	GO:0060322	0.0487294	1.31221	801	1288	83	17906	AHI1,DAB2IP,NF2,KDM2B,ARNT2,NRP1,KCNC1,WNT4,RARB,MECP2,SRR,HOOK3,IGF2BP1,MDGA1,PTEN,SLC6A4,CDH1,CSNK1D,SRF,NDE1,CNTN1,CALM3,SUDS3,MBD3,SGPL1,TP53,ID4,EFHC1,MYO1D,SLIT2,EPHB2,MAPK8IP3,SYNGR3,PAK1,PAX5,SEC16A,NRP2,DPYSL2,SLC6A17,LHX6,GABRA5,CRISPLD2,GRIN2D,GRHL2,BAK1,ADCY1,PLCB1,NF1,SLC38A3,GPR37L1,ALK,TAL2,ARCN1,BCL11B,RORA,PAFAH1B2,HTR6,MBOAT7,GAS8,ABR,AKNA,ATRN,SHANK2,VAX1,EPHB3,PFKFB3,TULP3,SPA…
GO:BP	developmental growth	GO:0048589	0.0498525	1.30231	698	1288	74	17906	AKAP13,PPP3CB,RMI1,KCNK2,NRP1,RARB,SMURF1,WWC2,PTEN,YAP1,SLC6A4,VWA2,ULK1,SRF,RAB21,PLAC8,MUL1,PDGFRB,MEF2C,SH3PXD2B,SGPL1,RNF157,TP53,SEMA4B,ZMIZ1,STK4,SLIT2,FGF1,PTGFRN,NTN1,PAK1,NRP2,DPYSL2,TNC,WWC1,NINJ1,GRHL2,MEX3C,PLCB1,ATP8A2,TAL2,WWC3,PIK3CA,PDE4D,GHR,VWA1,MAP3K13,CRABP2,IST1,ATRN,TWF2,SHANK2,SEMA3G,MEGF8,TENM4,PLXNA1,ABL1,EREG,BCL2L11,NDRG4,PDLIM5,DRAXIN,HEG1,ULK2,EVC,FLRT1,WNT7B,MAP2K4,…
GO:BP	brain development	GO:0007420	0.0498525	1.30231	756	1288	79	17906	AHI1,DAB2IP,NF2,KDM2B,ARNT2,NRP1,KCNC1,WNT4,RARB,MECP2,SRR,HOOK3,IGF2BP1,MDGA1,PTEN,SLC6A4,CDH1,CSNK1D,SRF,NDE1,CNTN1,CALM3,SUDS3,MBD3,TP53,ID4,EFHC1,MYO1D,SLIT2,EPHB2,MAPK8IP3,SYNGR3,PAK1,PAX5,SEC16A,NRP2,DPYSL2,SLC6A17,LHX6,GABRA5,GRIN2D,GRHL2,BAK1,ADCY1,PLCB1,NF1,SLC38A3,GPR37L1,ALK,TAL2,ARCN1,BCL11B,RORA,PAFAH1B2,HTR6,MBOAT7,GAS8,ABR,AKNA,ATRN,SHANK2,VAX1,EPHB3,PFKFB3,TULP3,SPATA5,ABL1,OPHN1,…
GO:CC	intrinsic component of plasma membrane	GO:0031226	2.96488e-05	4.52799	1700	1348	180	18856	TRABD2B,KCNB1,KCNK2,NECTIN1,NRP1,SLC17A5,LRRTM3,CMKLR1,CACNA1I,AQP2,TAS1R3,PRND,GABRA1,KCNC1,ICAM1,HCN4,MDGA1,SORCS2,TRPC1,CAV1,P2RY2,SLC6A4,KCNC4,KCNQ2,VAMP2,TRAF3,SLC26A1,CNTN1,CALM3,SSTR5,CALCRL,GABRA3,SPN,MMP15,SLC22A14,CCR2,M6PR,SLCO5A1,PDGFRB,SLC24A4,PCDHGA12,SCN1B,TSPAN18,JAG1,IL12RB1,CD84,SEMA4B,CACNG4,SHISA7,EPHB2,GGT5,EPHA8,SLC23A2,NRP2,FUT1,SLC6A17,MMP24,IL6ST,EPHA10,KCNQ3,GABRA5,GRIN2…
GO:CC	integral component of plasma membrane	GO:0005887	7.34661e-05	4.13391	1624	1348	170	18856	TRABD2B,KCNB1,KCNK2,NECTIN1,NRP1,SLC17A5,LRRTM3,CMKLR1,CACNA1I,AQP2,TAS1R3,GABRA1,KCNC1,ICAM1,HCN4,SORCS2,TRPC1,CAV1,P2RY2,SLC6A4,KCNC4,KCNQ2,VAMP2,TRAF3,SLC26A1,CALM3,SSTR5,CALCRL,GABRA3,SPN,MMP15,SLC22A14,CCR2,M6PR,SLCO5A1,PDGFRB,SLC24A4,PCDHGA12,SCN1B,TSPAN18,JAG1,IL12RB1,CD84,SEMA4B,CACNG4,SHISA7,EPHB2,EPHA8,SLC23A2,NRP2,FUT1,SLC6A17,MMP24,IL6ST,EPHA10,KCNQ3,GABRA5,GRIN2D,SLC26A9,ACVR2A,ADCY1…
GO:CC	plasma membrane	GO:0005886	7.34661e-05	4.13391	5604	1348	484	18856	TRABD2B,DAB2IP,PPP3CB,ARRDC3,TMEM127,CRTC1,GPI,KCNB1,CHL1,KCNK2,NF2,RAB11FIP3,NECTIN1,NFAM1,NRP1,SLC17A5,NOS1,LRRTM3,CMKLR1,SYNGR1,PSD3,SMPD1,ARF6,CACNA1I,ATP8A1,TCTN3,GAB2,GRK6,AQP2,GPR62,SIDT1,RIMS3,TAS1R3,PRND,UBA52,MARCKSL1,MCTS1,NSMF,GABRA1,KCNC1,C1ORF210,SLC36A2,WNT4,RIMS4,GPR26,SRR,ICAM1,HCN4,CEACAM7,CKAP4,SMURF1,TUB,PVR,SPRN,MDGA1,SORCS2,EMP2,TRPC1,ABCB8,PTEN,TMEM219,IQSEC3,CPNE3,MLC1,CER…
GO:CC	cell periphery	GO:0071944	0.000123766	3.9074	5732	1348	491	18856	TRABD2B,DAB2IP,AKAP13,PPP3CB,ARRDC3,TMEM127,CRTC1,GPI,KCNB1,CHL1,KCNK2,NF2,RAB11FIP3,NECTIN1,NFAM1,NRP1,SLC17A5,NOS1,LRRTM3,CMKLR1,SYNGR1,PSD3,SMPD1,ARF6,CACNA1I,ATP8A1,TCTN3,GAB2,GRK6,AQP2,GPR62,SIDT1,RIMS3,TAS1R3,PRND,UBA52,MARCKSL1,MCTS1,NSMF,GABRA1,KCNC1,C1ORF210,SLC36A2,WNT4,RIMS4,GPR26,SRR,ICAM1,HCN4,CEACAM7,CKAP4,SMURF1,TUB,PVR,SPRN,MDGA1,SORCS2,EMP2,TRPC1,ABCB8,PTEN,TMEM219,IQSEC3,CPNE3,M…
GO:CC	cytoplasm	GO:0005737	0.000150832	3.82151	11634	1348	914	18856	TMEM41B,AHI1,DAB2IP,BTRC,SIKE1,NUDT19,AKAP13,YTHDF1,FMO5,FMOD,PPP3CB,SMAD6,LARP1,SAR1A,TANGO2,ZNF322,ARRDC3,TMEM127,CRTC1,SEC63,GPI,IFT122,HOXA13,RPL28,KCNK2,NF2,RAB11FIP3,NDOR1,ARNT2,JRK,NFAM1,NRP1,APBB2,SSH2,SLC17A5,NOS1,NXF1,CENPH,NUFIP2,FUS,SYNGR1,RYBP,SMPD1,ARF6,PLEKHM1,EEF2K,DDX11,SRFBP1,HIVEP3,ATP8A1,BRPF3,GAB2,RC3H1,AQP2,GPR62,GDNF,SIDT1,RIMS3,CMTR2,RNF24,SEC14L1,UBA52,DCTN5,FBXO41,NAT8L,…
GO:CC	cell projection	GO:0042995	0.00116797	2.93257	2288	1348	216	18856	AHI1,DAB2IP,CRTC1,GPI,KCNB1,CHL1,IFT122,RPL28,KCNK2,NF2,NECTIN1,NRP1,ORAI2,APBB2,NOS1,FUS,PSD3,ARF6,CACNA1I,EEF2K,TCTN3,NSMF,GABRA1,KCNC1,CCP110,DPYSL5,SMURF1,TUB,IGF2BP1,RD3,ACAP3,SORCS2,PTEN,CAV1,PLEKHH2,ARPIN,SLC6A4,KCNC4,BBS5,CDH1,KCNQ2,CSNK1D,VAMP2,ULK1,RAB21,AAK1,SLC4A8,CALM3,ABHD2,CLDN11,SSTR5,TRIM9,BLOC1S4,GABRA3,SPN,CCR2,BBS1,MUL1,SLC46A1,ATG7,WDR78,PHACTR4,SARM1,SCN1B,SH3PXD2B,AGBL4,IFT…
GO:CC	synapse	GO:0045202	0.00173861	2.7598	1362	1348	138	18856	PPP3CB,CRTC1,KCNB1,KCNK2,NECTIN1,NRP1,APBB2,SLC17A5,NOS1,LRRTM3,FUS,SYNGR1,PSD3,ARF6,EEF2K,ATP8A1,RIMS3,FBXL20,NSMF,GABRA1,KCNC1,RIMS4,MECP2,IGF2BP1,MDGA1,SORCS2,PTEN,EGR3,IQSEC3,COL4A5,SNTB2,SLC6A4,KCNC4,CDH1,KCNQ2,VAMP2,NDE1,RAB21,AAK1,CNTN1,CALM3,TRIM9,GABRA3,IGSF11,MEF2C,SARM1,CAMK2A,GRIP2,SEMA4B,CACNG4,SHISA7,EPHB2,CDH11,SYNGR3,NRP2,CDHR3,BORCS5,DPYSL2,SLC6A17,KCNQ3,GABRA5,STX1B,GRIN2D,NEFH,…
GO:CC	neuron projection	GO:0043005	0.00173861	2.7598	1376	1348	139	18856	DAB2IP,CRTC1,GPI,KCNB1,CHL1,IFT122,RPL28,KCNK2,NF2,NECTIN1,NRP1,ORAI2,APBB2,NOS1,FUS,CACNA1I,EEF2K,NSMF,GABRA1,KCNC1,DPYSL5,SMURF1,IGF2BP1,RD3,ACAP3,SORCS2,PTEN,SLC6A4,KCNC4,KCNQ2,CSNK1D,VAMP2,ULK1,RAB21,AAK1,SLC4A8,CALM3,CLDN11,SSTR5,TRIM9,BLOC1S4,GABRA3,CCR2,MUL1,ATG7,SARM1,SCN1B,AGBL4,IFT57,CAMK2A,RASGRF1,GRIP2,KIF1C,CASC3,PCARE,MYO1D,SHISA7,EPHB2,MAPK8IP3,EPHA8,MARK2,PAK1,NRP2,CDHR3,DPYSL2,IL…
GO:CC	intrinsic component of membrane	GO:0031224	0.00173861	2.7598	5842	1348	487	18856	TMEM41B,TRABD2B,FMO5,TMEM127,SEC63,KCNB1,CHL1,KCNK2,NECTIN1,NFAM1,NRP1,ORAI2,SLC17A5,NOS1,LRRTM3,CMKLR1,SYNGR1,SMPD1,CACNA1I,ATP8A1,TCTN3,AQP2,GPR62,SIDT1,TAS1R3,PRND,RNF24,NAT8L,MAVS,GABRA1,KCNC1,C1ORF210,SLC36A2,GPR26,ICAM1,HCN4,CEACAM7,CKAP4,SC5D,SYNDIG1L,PVR,RHBDL3,SPRN,MDGA1,SORCS2,EMP2,TRPC1,ABCB8,TMEM219,PNPLA8,MLC1,CAV1,ASTN1,P2RY2,SLC6A4,KCNC4,TLCD2,MFSD13A,CDH1,XYLT1,KCNQ2,VAMP2,METTL7A…
GO:CC	membrane	GO:0016020	0.00178754	2.74774	9731	1348	769	18856	TMEM41B,TRABD2B,DAB2IP,AKAP13,FMO5,PPP3CB,LARP1,SAR1A,ARRDC3,TMEM127,CRTC1,SEC63,GPI,KCNB1,CHL1,IFT122,RPL28,KCNK2,NF2,RAB11FIP3,NECTIN1,NFAM1,NRP1,ORAI2,APBB2,SLC17A5,NOS1,LRRTM3,CMKLR1,NUFIP2,SYNGR1,PSD3,SMPD1,ARF6,PLEKHM1,CACNA1I,ATP8A1,TCTN3,GAB2,GRK6,AQP2,GPR62,SIDT1,RIMS3,TAS1R3,PRND,RNF24,UBA52,DCTN5,NAT8L,MARCKSL1,IPO9,KPNA6,PLOD1,MCTS1,MAVS,NSMF,GABRA1,KCNC1,C1ORF210,PPP2R2B,SLC36A2,WNT4…
GO:CC	organelle membrane	GO:0031090	0.00235732	2.62758	3531	1348	310	18856	TMEM41B,TRABD2B,FMO5,SAR1A,SEC63,GPI,KCNK2,RAB11FIP3,NFAM1,NRP1,SLC17A5,NOS1,SYNGR1,ARF6,PLEKHM1,ATP8A1,TCTN3,AQP2,GPR62,RNF24,UBA52,DCTN5,NAT8L,PLOD1,MAVS,NSMF,GABRA1,PPP2R2B,SLC36A2,WNT4,SEH1L,CKAP4,APPBP2,SC5D,SORCS2,CHMP1B,EMP2,ABCB8,NPLOC4,PNPLA8,CPNE3,EPC1,CAV1,SNTB2,SLC6A4,BBS5,AP4S1,XYLT1,CSNK1D,VAMP2,ULK1,ARFGEF1,CYCS,SLC25A12,RAB21,PGAP2,CALM3,INPP5B,LMAN2L,PPP6R1,AGPAT1,BBS1,M6PR,SGPP2…
GO:CC	plasma membrane bounded cell projection	GO:0120025	0.00236973	2.6253	2200	1348	205	18856	AHI1,DAB2IP,CRTC1,GPI,KCNB1,CHL1,IFT122,RPL28,KCNK2,NF2,NECTIN1,NRP1,ORAI2,APBB2,NOS1,FUS,PSD3,ARF6,CACNA1I,EEF2K,TCTN3,NSMF,GABRA1,KCNC1,CCP110,DPYSL5,SMURF1,TUB,IGF2BP1,RD3,ACAP3,SORCS2,PTEN,CAV1,PLEKHH2,ARPIN,SLC6A4,KCNC4,BBS5,CDH1,KCNQ2,CSNK1D,VAMP2,ULK1,RAB21,AAK1,SLC4A8,CALM3,ABHD2,CLDN11,SSTR5,TRIM9,BLOC1S4,GABRA3,SPN,CCR2,BBS1,MUL1,SLC46A1,ATG7,WDR78,PHACTR4,SARM1,SCN1B,AGBL4,IFT57,FGD3,C…
GO:CC	plasma membrane region	GO:0098590	0.00296091	2.52858	1153	1348	118	18856	GPI,KCNB1,KCNK2,NF2,RAB11FIP3,NECTIN1,NRP1,NOS1,LRRTM3,PSD3,ARF6,TCTN3,AQP2,RIMS3,GABRA1,KCNC1,RIMS4,CEACAM7,SORCS2,EMP2,PTEN,IQSEC3,MLC1,CAV1,SLC6A4,KCNC4,BBS5,CDH1,NDE1,SLC26A1,RAB21,CNTN1,GABRA3,BBS1,PDGFRB,SLC46A1,SLC9A3R2,PTGIS,SLC7A5,JAG1,GRIP2,EHD2,CACNG4,MYO1D,MTDH,CD300LG,SHISA7,EPHB2,MAPK8IP3,PAK1,SLC23A2,NRP2,THEM4,GABRA5,STX1B,GRIN2D,OTOF,WWC1,TCTN2,ENPP3,SLC26A9,PIP5K1C,ADCY1,RAB11FI…
GO:CC	integral component of membrane	GO:0016021	0.00296091	2.52858	5692	1348	472	18856	TMEM41B,TRABD2B,FMO5,TMEM127,SEC63,KCNB1,CHL1,KCNK2,NECTIN1,NFAM1,NRP1,ORAI2,SLC17A5,NOS1,LRRTM3,CMKLR1,SYNGR1,SMPD1,CACNA1I,ATP8A1,TCTN3,AQP2,GPR62,SIDT1,TAS1R3,RNF24,NAT8L,MAVS,GABRA1,KCNC1,C1ORF210,SLC36A2,GPR26,ICAM1,HCN4,CKAP4,SC5D,SYNDIG1L,PVR,RHBDL3,SORCS2,EMP2,TRPC1,ABCB8,TMEM219,PNPLA8,MLC1,CAV1,ASTN1,P2RY2,SLC6A4,KCNC4,TLCD2,MFSD13A,CDH1,XYLT1,KCNQ2,VAMP2,METTL7A,TRAF3,ADAM19,SLC25A12,S…
GO:CC	cell junction	GO:0030054	0.0110286	1.95748	1327	1348	129	18856	AHI1,KCNB1,NF2,NECTIN1,NRP1,SLC17A5,NOS1,LRRTM3,SYNGR1,PSD3,ARF6,RIMS3,NSMF,GABRA1,KCNC1,RIMS4,ICAM1,IGF2BP1,PVR,SORCS2,IQSEC3,CPNE3,MLC1,CAV1,ARMC5,XIRP1,SNTB2,SLC6A4,CDH1,VAMP2,RAB21,AAK1,CLDN11,TRIM9,GABRA3,PDGFRB,SLC9A3R2,IGSF11,SLX4,SARM1,PCDHGA12,SCN1B,SH3PXD2B,NECTIN2,CAMK2A,IRF6,JAG1,MTDH,SHISA7,SYNGR3,PAK1,SLC6A17,FRMD6,PEAK1,GABRA5,TNC,TCHP,GRIN2D,OTOF,TBC1D24,HAVCR2,GRHL2,RPL31,PIP5K1C…
GO:CC	somatodendritic compartment	GO:0036477	0.0110286	1.95748	863	1348	90	18856	DAB2IP,CRTC1,KCNB1,CHL1,RPL28,KCNK2,NECTIN1,NRP1,NOS1,FUS,EEF2K,NSMF,KCNC1,DPYSL5,SRR,SMURF1,IGF2BP1,SORCS2,PTEN,ASTN1,KCNC4,SLC4A8,TRIM9,CCR2,MUL1,SARM1,SCN1B,IFT57,CAMK2A,CD22,GRIP2,KIF1C,CACNG4,CASC3,EFHC1,MYO1D,EPHB2,MAPK8IP3,MARK2,PAK1,DPYSL2,IL6ST,GABRA5,DMWD,RIC3,GNAO1,NF1,KCNIP1,RET,CNNM1,GHR,CHRM1,ALS2,HTR6,LYNX1,SAMD14,LHFPL4,CRIPT,ADCY2,ABR,GNG13,PDLIM4,NFASC,TANC2,C16ORF70,SHANK2,EPHB…
GO:CC	intracellular	GO:0005622	0.0127178	1.89559	14626	1348	1097	18856	TMEM41B,AHI1,DAB2IP,BTRC,SIKE1,NUDT19,AKAP13,YTHDF1,FMO5,FMOD,PPP3CB,SMAD6,LARP1,SAR1A,CREB5,TANGO2,ZNF322,ARRDC3,TMEM127,CRTC1,RMI1,SEC63,FAM120C,FGF14,GPI,IFT122,HOXA13,RPL28,KCNK2,NF2,RAB11FIP3,NDOR1,PHF21A,KDM2B,ARNT2,CCNT1,JRK,NECTIN1,FBXO33,NFAM1,RBMS2,NRP1,APBB2,SSH2,SLC17A5,NOS1,NXF1,CENPH,NUFIP2,FUS,SYNGR1,RYBP,SMPD1,ARF6,PLEKHM1,FOXP4,ZBTB8B,EEF2K,DDX11,SRFBP1,HIVEP3,ATP8A1,TCTN3,BRPF3,…
GO:CC	early endosome	GO:0005769	0.0186993	1.72817	361	1348	44	18856	ARRDC3,TMEM127,NF2,NRP1,ARF6,C1ORF210,SORCS2,MLC1,CAV1,RAB21,TBC1D16,INPP5B,CD22,HLA-DQB1,MYO1D,EPHA8,TSG101,PML,LITAF,HAVCR2,CLCN3,PLEKHJ1,PTP4A3,STAMBP,RET,AKT2,ALS2,SNX27,PDLIM4,F8A1,CMTM6,SLC11A2,DERL2,ZFYVE28,SNX20,RAPGEF1,EPS15,KCNH1,NUMB,MGRN1,MVB12B,TLR4,DTX3L,LDLR
GO:CC	endomembrane system	GO:0012505	0.0186993	1.72817	4539	1348	377	18856	TMEM41B,FMO5,FMOD,SMAD6,SAR1A,TANGO2,ARRDC3,TMEM127,SEC63,GPI,KCNK2,NF2,RAB11FIP3,NFAM1,NRP1,SLC17A5,NOS1,NXF1,SYNGR1,SMPD1,ARF6,PLEKHM1,ATP8A1,AQP2,GPR62,GDNF,RNF24,SEC14L1,UBA52,DCTN5,NAT8L,IPO9,KPNA6,PLOD1,NSMF,C1ORF210,WNT4,H6PD,SEH1L,CKAP4,SC5D,HOOK3,CLSPN,SYNDIG1L,PRELP,RD3,MDGA1,SORCS2,CHMP1B,EMP2,NPLOC4,PNPLA8,CPNE3,EPC1,MLC1,CERCAM,CAV1,ASTN1,COL4A5,SNTB2,SLC6A4,AP4S1,CDH1,XYLT1,KLK10,CS…
GO:CC	bounding membrane of organelle	GO:0098588	0.0219911	1.65775	2092	1348	188	18856	SAR1A,SEC63,GPI,RAB11FIP3,NFAM1,SLC17A5,NOS1,SYNGR1,ARF6,PLEKHM1,ATP8A1,TCTN3,AQP2,GPR62,RNF24,UBA52,NAT8L,PLOD1,MAVS,PPP2R2B,SLC36A2,WNT4,SEH1L,CKAP4,SORCS2,CHMP1B,EMP2,PNPLA8,CPNE3,CAV1,SNTB2,SLC6A4,BBS5,AP4S1,XYLT1,CSNK1D,VAMP2,ULK1,ARFGEF1,RAB21,PGAP2,CALM3,INPP5B,LMAN2L,PPP6R1,BBS1,M6PR,MUL1,SLC7A14,B4GALNT1,RNF125,SARM1,CAMK2A,SLC7A5,SEC23IP,PHACTR2,CHMP7,GOSR2,TMBIM1,FAM20B,EHD2,CACNG4,ACO…
GO:CC	synaptic vesicle membrane	GO:0030672	0.0220178	1.65723	115	1348	19	18856	SLC17A5,SYNGR1,ATP8A1,VAMP2,CALM3,SYNGR3,BORCS5,SLC6A17,OTOF,SV2B,DNAJC5,C16ORF70,SYT12,SNCA,SYT9,OPRK1,ZNRF1,SLC9B2,RAB26
GO:CC	exocytic vesicle membrane	GO:0099501	0.0220178	1.65723	115	1348	19	18856	SLC17A5,SYNGR1,ATP8A1,VAMP2,CALM3,SYNGR3,BORCS5,SLC6A17,OTOF,SV2B,DNAJC5,C16ORF70,SYT12,SNCA,SYT9,OPRK1,ZNRF1,SLC9B2,RAB26
GO:CC	cell projection membrane	GO:0031253	0.0221519	1.65459	335	1348	41	18856	GPI,KCNB1,NF2,PSD3,ARF6,TCTN3,GABRA1,KCNC1,KCNC4,BBS5,GABRA3,BBS1,SLC46A1,MYO1D,SHISA7,MAPK8IP3,PAK1,THEM4,GABRA5,WWC1,TCTN2,PIP5K1C,GPR37L1,AKT2,DMTN,APC2,PODXL,SHANK2,MPP2,SLC11A2,JCAD,CDHR5,TRPV1,PROM2,SPATA13,CORO1C,NDRG4,EPS15,KCNH1,EVC,SLC22A12
GO:CC	neuronal cell body membrane	GO:0032809	0.0231498	1.63545	28	1348	8	18856	DAB2IP,KCNB1,KCNC1,KCNC4,SLC4A8,CD22,GABRA5,FLRT1
GO:CC	cell leading edge	GO:0031252	0.0286384	1.54305	417	1348	48	18856	KCNB1,NF2,APBB2,PSD3,ARF6,GABRA1,KCNC1,IGF2BP1,PLEKHH2,ARPIN,KCNC4,CDH1,AAK1,GABRA3,PHACTR4,FGD3,MYO1D,SHISA7,MAPK8IP3,PAK1,THEM4,GABRA5,WWC1,PIP5K1C,FER,CARMIL1,TRPM7,PIK3CA,AKT2,TLN2,APC2,ALS2,PODXL,CYTH3,CORO1B,RINL,PDLIM4,TWF2,MPP2,JCAD,TRPV1,SPATA13,ABL1,CORO1C,KCNH1,TLR4,SLK,DUOX2
GO:CC	chromatin silencing complex	GO:0005677	0.0286384	1.54305	7	1348	4	18856	BAHD1,SIRT2,SMARCA5,SUV39H1
GO:CC	dendrite	GO:0030425	0.0287644	1.54114	622	1348	66	18856	DAB2IP,CRTC1,KCNB1,CHL1,RPL28,NECTIN1,NOS1,FUS,EEF2K,NSMF,KCNC1,DPYSL5,IGF2BP1,SORCS2,PTEN,TRIM9,CCR2,SARM1,IFT57,CAMK2A,GRIP2,KIF1C,CASC3,MYO1D,EPHB2,MAPK8IP3,MARK2,PAK1,DPYSL2,IL6ST,GABRA5,DMWD,GNAO1,NF1,KCNIP1,RET,CNNM1,CHRM1,ALS2,HTR6,LYNX1,SAMD14,LHFPL4,CRIPT,ADCY2,ABR,GNG13,PDLIM4,NFASC,TANC2,C16ORF70,SHANK2,EPHB3,MPP2,TRPV1,ABL1,OPHN1,OPRK1,JPH4,KCNH1,SYNPO,HRH4,MAP2K4,KIF21B,KCNN1,YKT6
GO:CC	cell body membrane	GO:0044298	0.0287644	1.54114	30	1348	8	18856	DAB2IP,KCNB1,KCNC1,KCNC4,SLC4A8,CD22,GABRA5,FLRT1
GO:CC	transport vesicle membrane	GO:0030658	0.0287644	1.54114	217	1348	29	18856	SAR1A,SLC17A5,SYNGR1,ATP8A1,AQP2,SNTB2,VAMP2,CALM3,SEC23IP,GOSR2,SYNGR3,SEC16A,BORCS5,SLC6A17,OTOF,SAR1B,CLCN3,NCALD,SV2B,DNAJC5,C16ORF70,SYT12,HLA-DQB2,SNCA,SYT9,OPRK1,ZNRF1,SLC9B2,RAB26
GO:CC	actin filament	GO:0005884	0.0287644	1.54114	121	1348	19	18856	AKAP13,RCSD1,MARK2,PAK1,PDLIM2,CARMIL1,RHOQ,SPECC1L,DMTN,APC2,ARHGAP6,CORO1B,PDLIM4,MICAL2,TWF2,ESPN,PDLIM5,MICAL3,COTL1
GO:CC	dendritic tree	GO:0097447	0.0287644	1.54114	624	1348	66	18856	DAB2IP,CRTC1,KCNB1,CHL1,RPL28,NECTIN1,NOS1,FUS,EEF2K,NSMF,KCNC1,DPYSL5,IGF2BP1,SORCS2,PTEN,TRIM9,CCR2,SARM1,IFT57,CAMK2A,GRIP2,KIF1C,CASC3,MYO1D,EPHB2,MAPK8IP3,MARK2,PAK1,DPYSL2,IL6ST,GABRA5,DMWD,GNAO1,NF1,KCNIP1,RET,CNNM1,CHRM1,ALS2,HTR6,LYNX1,SAMD14,LHFPL4,CRIPT,ADCY2,ABR,GNG13,PDLIM4,NFASC,TANC2,C16ORF70,SHANK2,EPHB3,MPP2,TRPV1,ABL1,OPHN1,OPRK1,JPH4,KCNH1,SYNPO,HRH4,MAP2K4,KIF21B,KCNN1,YKT6
GO:CC	nucleoplasm	GO:0005654	0.0287644	1.54114	4012	1348	333	18856	BTRC,PPP3CB,SMAD6,ZNF322,CRTC1,RMI1,GPI,IFT122,HOXA13,RAB11FIP3,NDOR1,PHF21A,KDM2B,ARNT2,CCNT1,NOS1,NXF1,CENPH,NUFIP2,FUS,RYBP,DDX11,BRPF3,TFAP2A,SEC14L1,UBA52,DCTN5,KPNA6,ZNF609,LHPP,NSMF,YEATS2,RARB,PDK1,MECP2,CKAP4,SMURF1,IGF2BP1,CLSPN,CTDSP1,CHMP1B,SPRTN,FOXP1,ABCB8,NPLOC4,RORC,PTEN,IQSEC3,YAP1,CPNE3,EPC1,MIER3,PTPN18,ARMC5,PLEKHH2,IKZF2,FASTKD2,CSNK1D,TFDP2,ARFGEF1,TRIM16,PBX1,STN1,MDM4,NFIC…
GO:CC	postsynapse	GO:0098794	0.0287833	1.54086	638	1348	67	18856	CRTC1,KCNB1,NRP1,NOS1,LRRTM3,FUS,PSD3,EEF2K,NSMF,GABRA1,KCNC1,MECP2,IGF2BP1,SORCS2,PTEN,IQSEC3,SLC6A4,CDH1,CNTN1,GABRA3,IGSF11,MEF2C,CAMK2A,GRIP2,CACNG4,SHISA7,EPHB2,NRP2,SLC6A17,GABRA5,GRIN2D,NEFH,ADGRA1,ADCY1,PLCB1,DMTN,APC2,CHRM1,GSG1L,ALS2,NLGN2,SAMD14,ERBIN,LHFPL4,CRIPT,ABR,PDLIM4,TANC2,SHANK2,MPP2,PLEKHA5,TRPV1,LIN7C,SNCA,ABL1,OPHN1,EPS15,OPRK1,PDLIM5,DLG2,KCNH1,HIP1,RNF216,P2RX2,SYNPO,ARHG…
GO:CC	neuron projection membrane	GO:0032589	0.0319744	1.4952	61	1348	12	18856	KCNB1,GABRA1,KCNC1,KCNC4,GABRA3,MYO1D,SHISA7,MAPK8IP3,GABRA5,MPP2,TRPV1,KCNH1
GO:CC	nuclear transcriptional repressor complex	GO:0090568	0.032327	1.49043	31	1348	8	18856	BAHD1,MBD3,MTA1,RBBP4,HDAC2,SIRT2,SMARCA5,SUV39H1
GO:CC	filamentous actin	GO:0031941	0.032327	1.49043	38	1348	9	18856	PDLIM2,CARMIL1,SPECC1L,APC2,PDLIM4,MICAL2,ESPN,PDLIM5,MICAL3
GO:CC	cation channel complex	GO:0034703	0.0387713	1.41149	225	1348	29	18856	KCNB1,KCNK2,NOS1,CACNA1I,KCNC1,HCN4,TRPC1,ABCB8,KCNC4,KCNQ2,VAMP2,CALM3,SCN1B,CACNG4,SHISA7,KCNQ3,GRIN2D,KCNIP1,PDE4D,KCNA5,KCNJ16,SCNN1G,SCN2B,DLG2,KCNH1,STAC3,CACNB1,KCNN1,SCN8A
GO:CC	endosome	GO:0005768	0.0387796	1.4114	935	1348	91	18856	ARRDC3,TMEM127,NF2,RAB11FIP3,NRP1,SMPD1,ARF6,PLEKHM1,AQP2,GPR62,UBA52,C1ORF210,RD3,SORCS2,CHMP1B,MLC1,CAV1,ASTN1,SLC6A4,AP4S1,CDH1,ULK1,TRAF3,RAB21,TBC1D16,CALCRL,INPP5B,M6PR,CHMP7,CD22,HLA-DQB1,GOSR2,TMBIM1,EHD2,MYO1D,CD300LG,EPHA8,TSG101,EXPH5,PML,LITAF,RAB11FIP2,STS,HAVCR2,PIP5K1C,CLCN3,TPT1,CARMIL1,RAB11FIP4,ATP8A2,PLEKHJ1,PTP4A3,STAMBP,RET,MON1A,AKT2,ALS2,SLC9A9,SNX27,LAMTOR3,IRAK4,PDLIM4,F8…
GO:CC	voltage-gated potassium channel complex	GO:0008076	0.0387796	1.4114	89	1348	15	18856	KCNB1,KCNK2,KCNC1,HCN4,KCNC4,KCNQ2,VAMP2,CALM3,KCNQ3,KCNIP1,KCNA5,KCNJ16,DLG2,KCNH1,KCNN1
GO:CC	organelle	GO:0043226	0.0401701	1.3961	13720	1348	1027	18856	TMEM41B,AHI1,TRABD2B,DAB2IP,BTRC,NUDT19,AKAP13,FMO5,FMOD,PPP3CB,SMAD6,LARP1,SAR1A,CREB5,TANGO2,ZNF322,ARRDC3,TMEM127,CRTC1,RMI1,SEC63,FAM120C,FGF14,GPI,CHL1,IFT122,HOXA13,RPL28,KCNK2,NF2,RAB11FIP3,NDOR1,PHF21A,KDM2B,ARNT2,CCNT1,JRK,NECTIN1,NFAM1,RBMS2,NRP1,APBB2,SSH2,SLC17A5,NOS1,NXF1,CENPH,LRRTM3,NUFIP2,FUS,SYNGR1,PSD3,RYBP,SMPD1,ARF6,PLEKHM1,FOXP4,ZBTB8B,EEF2K,DDX11,SRFBP1,HIVEP3,ATP8A1,TCTN3,B…
GO:CC	apical part of cell	GO:0045177	0.0401701	1.3961	400	1348	45	18856	CHL1,KCNK2,NF2,AQP2,SRR,CEACAM7,EMP2,PTEN,MLC1,PDGFRB,SLC46A1,SLC9A3R2,SLC7A5,DCHS1,JAG1,MTDH,CD300LG,SLC23A2,TCHP,ENPP3,SLC26A9,DSTYK,PDE4D,KCNA5,PODXL,SLC22A11,SCNN1G,ATP6V1A,IL6R,SLC12A3,AQP8,OSMR,SHANK2,SLC11A2,CDHR5,PROM2,EPS15,NUMB,P2RX2,SLC22A12,DUOX2,LDLR,SLC9B2,MFRP,SLC17A4
GO:CC	potassium channel complex	GO:0034705	0.0438885	1.35765	100	1348	16	18856	KCNB1,KCNK2,KCNC1,HCN4,ABCB8,KCNC4,KCNQ2,VAMP2,CALM3,KCNQ3,KCNIP1,KCNA5,KCNJ16,DLG2,KCNH1,KCNN1
GO:CC	azurophil granule membrane	GO:0035577	0.0472384	1.3257	57	1348	11	18856	NFAM1,SYNGR1,ATP8A1,CKAP4,CPNE3,RAB37,CMTM6,DNAJC5,STOM,RAB3D,VAPA
